# Supplementary material for: QTL mapping for quality traits using a high-density genetic map of wheat
Source: PLoS One. 2020 Mar 24;15(3):e0230601. doi: 10.1371/journal.pone.0230601 (PMC7092975; doi:10.1371/journal.pone.0230601)
Supplement: S1 Table — (XLSX) [file pone.0230601.s002.xlsx]

## Sheet: Table S1
S1 Table. High density genetic map for the RILs derived from the cross “Tainong 18×Linmai 6”
Marker code	Marker name	The unique loci code	Chromosome	linkage group	interval	postion	Type of the markers
1	D-1150957	1	1A	1A-1	1.566	0	GBS1.0-DArT
2	Kukri_c5756_2042	2	1A	1A-1	2.285	1.566	SNP 90K
3	S-1293074	3	1A	1A-1	1.388	3.851	GBS1.0-SNP
4	D-4262738	4	1A	1A-1	1.693	5.239	GBS1.0-DArT
5	D-3023997	5	1A	1A-1	0.981	6.932	GBS1.0-DArT
6	D-3024292	6	1A	1A-1	1.291	7.913	GBS1.0-DArT
7	D-3028941	co-segregation	1A	1A-1			GBS1.0-DArT
8	wPt-734027	7	1A	1A-1	0.826	9.204	DArT (Wheat PstI (TaqI) V3)
9	D-3934878	8	1A	1A-1	1.199	10.03	GBS1.0-DArT
10	tplb0043h23_1346	9	1A	1A-1	0.751	11.229	SNP 90K
11	BS00081680_51	co-segregation	1A	1A-1			SNP 90K
12	wsnp_Ex_c1137_2183772	co-segregation	1A	1A-1			SNP 90K
13	Kukri_rep_c113971_162	co-segregation	1A	1A-1			SNP 90K
14	Tdurum_contig42479_3110	co-segregation	1A	1A-1			SNP 90K
15	Ex_c28368_426	co-segregation	1A	1A-1			SNP 90K
16	wsnp_Ex_c4876_8692849	co-segregation	1A	1A-1			SNP 90K
17	D-1236787	10	1A	1A-1	0.891	11.98	GBS1.0-DArT
18	wPt-665228	11	1A	1A-1	1.071	12.871	DArT (Wheat PstI (TaqI) V3)
19	wPt-7326	co-segregation	1A	1A-1			DArT (Wheat PstI (TaqI) V3)
20	wPt-672089	co-segregation	1A	1A-1			DArT (Wheat PstI (TaqI) V3)
21	wPt-734078	co-segregation	1A	1A-1			DArT (Wheat PstI (TaqI) V3)
22	D-1101586	12	1A	1A-1	0.505	13.942	GBS1.0-DArT
23	D-1204920	13	1A	1A-1	1.338	14.447	GBS1.0-DArT
24	D-991427	14	1A	1A-1	0.134	15.785	GBS1.0-DArT
25	S-1000376	co-segregation	1A	1A-1			GBS1.0-SNP
26	D-1126276	15	1A	1A-1	0.145	15.919	GBS1.0-DArT
27	D-1150425	co-segregation	1A	1A-1			GBS1.0-DArT
28	D-1086873	co-segregation	1A	1A-1			GBS1.0-DArT
29	S-1015248	co-segregation	1A	1A-1			GBS1.0-SNP
30	D-3955727	co-segregation	1A	1A-1			GBS1.0-DArT
31	D-1217789	co-segregation	1A	1A-1			GBS1.0-DArT
32	D-4003226	co-segregation	1A	1A-1			GBS1.0-DArT
33	D-1216288	co-segregation	1A	1A-1			GBS1.0-DArT
34	D-1118912	16	1A	1A-1	0.104	16.064	GBS1.0-DArT
35	D-3943951	co-segregation	1A	1A-1			GBS1.0-DArT
36	D-1105472	co-segregation	1A	1A-1			GBS1.0-DArT
37	D-3946884	17	1A	1A-1	0.345	16.168	GBS1.0-DArT
38	D-1283455	18	1A	1A-1	2.372	16.513	GBS1.0-DArT
39	RFL_Contig1118_65	19	1A	1A-1	0.439	18.885	SNP 90K
40	RFL_Contig1118_1073	co-segregation	1A	1A-1			SNP 90K
41	CAP7_c1645_359	co-segregation	1A	1A-1			SNP 90K
42	RAC875_c85031_525	20	1A	1A-1	1.405	19.324	SNP 90K
43	tplb0036l23_696	co-segregation	1A	1A-1			SNP 90K
44	D-1150872	21	1A	1A-1	0.888	20.729	GBS1.0-DArT
45	D-1262143	22	1A	1A-1	0.635	21.617	GBS1.0-DArT
46	S-3959580	23	1A	1A-1	0.131	22.252	GBS1.0-SNP
47	S-1121737	24	1A	1A-1	0.232	22.383	GBS1.0-SNP
48	S-1092922	co-segregation	1A	1A-1			GBS1.0-SNP
49	D-4003158	25	1A	1A-1	0.084	22.615	GBS1.0-DArT
50	S-2281740	26	1A	1A-1	0.147	22.699	GBS1.0-SNP
51	S-3939338	27	1A	1A-1	0.078	22.846	GBS1.0-SNP
52	S-1089977	28	1A	1A-1	0.128	22.924	GBS1.0-SNP
53	S-1159673	co-segregation	1A	1A-1			GBS1.0-SNP
54	S-1269490	co-segregation	1A	1A-1			GBS1.0-SNP
55	D-1265391	co-segregation	1A	1A-1			GBS1.0-DArT
56	S-3956413	co-segregation	1A	1A-1			GBS1.0-SNP
57	S-1092922	29	1A	1A-1	0.2	23.052	GBS1.0-SNP
58	S-983611	co-segregation	1A	1A-1			GBS1.0-SNP
59	D-1233012	30	1A	1A-1	0.543	23.252	GBS1.0-DArT
60	D-3953888	31	1A	1A-1	0.284	23.795	GBS1.0-DArT
61	S-3023582	32	1A	1A-1	2.058	24.079	GBS1.0-SNP
62	D-1127088	33	1A	1A-1	0.949	26.137	GBS1.0-DArT
63	D-1134681	34	1A	1A-1	1.785	27.086	GBS1.0-DArT
64	psp3151	35	1A	1A-1	1.135	28.871	SSR
65	S-1200935	36	1A	1A-1	0.393	30.006	GBS1.0-SNP
66	D-1123427	37	1A	1A-1	0.848	30.399	GBS1.0-DArT
67	S-1207631	38	1A	1A-1	0.66	31.247	GBS1.0-SNP
68	S-1237602	co-segregation	1A	1A-1			GBS1.0-SNP
69	D-3222161	39	1A	1A-1	0.738	31.907	GBS1.0-DArT
70	D-1739380	40	1A	1A-1	0.153	32.645	GBS1.0-DArT
71	S-3958664	41	1A	1A-1	1.346	32.798	GBS1.0-SNP
72	BS00105601_51	42	1A	1A-1	1.032	34.144	SNP 90K
73	Excalibur_c11941_675	co-segregation	1A	1A-1			SNP 90K
74	BS00078982_51	co-segregation	1A	1A-1			SNP 90K
75	Excalibur_c11941_612	co-segregation	1A	1A-1			SNP 90K
76	D-3942600	43	1A	1A-1	0.33	35.176	GBS1.0-DArT
77	D-1202675	44	1A	1A-1	0.991	35.506	GBS1.0-DArT
78	D-3385037	45	1A	1A-1	0.58	36.497	GBS1.0-DArT
79	wPt-732946	46	1A	1A-1	0.57	37.077	DArT (Wheat PstI (TaqI) V3)
80	wPt-731617	co-segregation	1A	1A-1			DArT (Wheat PstI (TaqI) V3)
81	D-1071305	47	1A	1A-1	0.4	37.647	GBS1.0-DArT
82	S-3030753	48	1A	1A-1	0.002	38.047	GBS1.0-SNP
83	D-1159766	co-segregation	1A	1A-1			GBS1.0-DArT
84	D-1370487	co-segregation	1A	1A-1			GBS1.0-DArT
85	D-1219753	co-segregation	1A	1A-1			GBS1.0-DArT
86	D-3384669	co-segregation	1A	1A-1			GBS1.0-DArT
87	S-1048305	co-segregation	1A	1A-1			GBS1.0-SNP
88	S-1862951	co-segregation	1A	1A-1			GBS1.0-SNP
89	D-3946994	co-segregation	1A	1A-1			GBS1.0-DArT
90	D-1087917	co-segregation	1A	1A-1			GBS1.0-DArT
91	S-1126925	49	1A	1A-1	0.449	38.049	GBS1.0-SNP
92	D-1210851	co-segregation	1A	1A-1			GBS1.0-DArT
93	wsnp_CAP12_c2438_1180601	50	1A	1A-1	0.434	38.498	SNP 90K
94	BS00029346_51	51	1A	1A-1	0.72	38.932	SNP 90K
95	IACX1592	co-segregation	1A	1A-1			SNP 90K
96	Excalibur_c46833_204	co-segregation	1A	1A-1			SNP 90K
97	wsnp_BE490041A_Ta_2_1	co-segregation	1A	1A-1			SNP 90K
98	D-1090522	52	1A	1A-1	1.682	39.652	GBS1.0-DArT
99	swes1058	53	1A	1A-1	1.135	41.334	SSR
100	BS00033262_51	54	1A	1A-1	0.024	42.469	SNP 90K
101	RAC875_c16080_777	co-segregation	1A	1A-1			SNP 90K
102	BobWhite_c18881_338	co-segregation	1A	1A-1			SNP 90K
103	Excalibur_c32167_59	co-segregation	1A	1A-1			SNP 90K
104	wsnp_Ex_c56097_58352130	co-segregation	1A	1A-1			SNP 90K
105	wsnp_Ex_c34344_42676379	co-segregation	1A	1A-1			SNP 90K
106	RFL_Contig3203_1971	co-segregation	1A	1A-1			SNP 90K
107	BobWhite_c5356_1272	co-segregation	1A	1A-1			SNP 90K
108	wsnp_Ex_c5192_9203682	co-segregation	1A	1A-1			SNP 90K
109	Tdurum_contig28296_243	co-segregation	1A	1A-1			SNP 90K
110	wsnp_Ex_c12336_19686808	co-segregation	1A	1A-1			SNP 90K
111	IACX4386	co-segregation	1A	1A-1			SNP 90K
112	RAC875_c31276_1128	co-segregation	1A	1A-1			SNP 90K
113	RAC875_c41275_131	co-segregation	1A	1A-1			SNP 90K
114	BS00033469_51	co-segregation	1A	1A-1			SNP 90K
115	BS00023101_51	55	1A	1A-1	0.315	42.493	SNP 90K
116	IAAV3049	co-segregation	1A	1A-1			SNP 90K
117	wsnp_Ku_c39878_48218985	co-segregation	1A	1A-1			SNP 90K
118	wPt-6074	56	1A	1A-1	0.39	42.808	DArT (Wheat PstI (TaqI) V3)
119	wPt-667984	co-segregation	1A	1A-1			DArT (Wheat PstI (TaqI) V3)
120	wPt-671483	57	1A	1A-1	0.432	43.198	DArT (Wheat PstI (TaqI) V3)
121	BobWhite_c37935_124	58	1A	1A-1	0.438	43.63	SNP 90K
122	BobWhite_c38865_319	co-segregation	1A	1A-1			SNP 90K
123	IAAV9050	co-segregation	1A	1A-1			SNP 90K
124	wsnp_Ex_c4310_7770452	co-segregation	1A	1A-1			SNP 90K
125	wsnp_Ra_c32175_41221223	co-segregation	1A	1A-1			SNP 90K
126	Excalibur_c59894_97	co-segregation	1A	1A-1			SNP 90K
127	RAC875_c86680_391	co-segregation	1A	1A-1			SNP 90K
128	Kukri_c88698_296	co-segregation	1A	1A-1			SNP 90K
129	IACX18883	co-segregation	1A	1A-1			SNP 90K
130	BS00021719_51	co-segregation	1A	1A-1			SNP 90K
131	GENE-0106_229	co-segregation	1A	1A-1			SNP 90K
132	Ra_c58315_265	co-segregation	1A	1A-1			SNP 90K
133	wsnp_Ex_rep_c66628_64934660	co-segregation	1A	1A-1			SNP 90K
134	IACX4378	co-segregation	1A	1A-1			SNP 90K
135	wsnp_Ku_c24239_34199356	co-segregation	1A	1A-1			SNP 90K
136	BS00067021_51	co-segregation	1A	1A-1			SNP 90K
137	Kukri_c60564_136	co-segregation	1A	1A-1			SNP 90K
138	BS00002216_51	co-segregation	1A	1A-1			SNP 90K
139	BS00023126_51	co-segregation	1A	1A-1			SNP 90K
140	wsnp_Ex_c5216_9235964	co-segregation	1A	1A-1			SNP 90K
141	wsnp_Ra_c12148_19539667	co-segregation	1A	1A-1			SNP 90K
142	wsnp_Ra_c37745_45806931	co-segregation	1A	1A-1			SNP 90K
143	wsnp_Ex_c8588_14419007	co-segregation	1A	1A-1			SNP 90K
144	BS00094925_51	co-segregation	1A	1A-1			SNP 90K
145	Kukri_c52952_315	co-segregation	1A	1A-1			SNP 90K
146	Excalibur_c49421_443	co-segregation	1A	1A-1			SNP 90K
147	wsnp_Ku_c23926_33870364	co-segregation	1A	1A-1			SNP 90K
148	Ku_c8351_2029	co-segregation	1A	1A-1			SNP 90K
149	Excalibur_c30591_637	co-segregation	1A	1A-1			SNP 90K
150	wsnp_Ku_c21356_31093507	co-segregation	1A	1A-1			SNP 90K
151	wsnp_Ex_c42282_48900922	co-segregation	1A	1A-1			SNP 90K
152	wsnp_Ex_c5192_9203100	co-segregation	1A	1A-1			SNP 90K
153	wsnp_Ex_c12165_19452361	co-segregation	1A	1A-1			SNP 90K
154	wsnp_JD_c13903_13781269	co-segregation	1A	1A-1			SNP 90K
155	IACX662	co-segregation	1A	1A-1			SNP 90K
156	BS00067421_51	co-segregation	1A	1A-1			SNP 90K
157	wsnp_Ex_c34344_42677360	co-segregation	1A	1A-1			SNP 90K
158	IAAV5406	co-segregation	1A	1A-1			SNP 90K
159	wsnp_Ex_c534_1058778	co-segregation	1A	1A-1			SNP 90K
160	IAAV2072	co-segregation	1A	1A-1			SNP 90K
161	IACX742	co-segregation	1A	1A-1			SNP 90K
162	CAP11_c1972_285	co-segregation	1A	1A-1			SNP 90K
163	BobWhite_rep_c63278_349	co-segregation	1A	1A-1			SNP 90K
164	Ex_c5192_943	co-segregation	1A	1A-1			SNP 90K
165	Excalibur_rep_c66449_1588	co-segregation	1A	1A-1			SNP 90K
166	BS00012283_51	co-segregation	1A	1A-1			SNP 90K
167	IACX11070	co-segregation	1A	1A-1			SNP 90K
168	wPt-665590	59	1A	1A-1	0.334	44.068	DArT (Wheat PstI (TaqI) V3)
169	wPt-8347	60	1A	1A-1	0.749	44.402	DArT (Wheat PstI (TaqI) V3)
170	wPt-665259	61	1A	1A-1	0.468	45.151	DArT (Wheat PstI (TaqI) V3)
171	S-1124236	62	1A	1A-1	0.195	45.619	GBS1.0-SNP
172	S-1079399	co-segregation	1A	1A-1			GBS1.0-SNP
173	S-1088969	co-segregation	1A	1A-1			GBS1.0-SNP
174	S-1052715	co-segregation	1A	1A-1			GBS1.0-SNP
175	D-3946628	63	1A	1A-1	0.327	45.814	GBS1.0-DArT
176	D-1099404	64	1A	1A-1	0.502	46.141	GBS1.0-DArT
177	S-1069296	65	1A	1A-1	0.352	46.643	GBS1.0-SNP
178	S-1020196	66	1A	1A-1	0.469	46.995	GBS1.0-SNP
179	D-3533823	co-segregation	1A	1A-1			GBS1.0-DArT
180	S-989878	co-segregation	1A	1A-1			GBS1.0-SNP
181	D-3384726	co-segregation	1A	1A-1			GBS1.0-DArT
182	S-1057991	67	1A	1A-1	0.209	47.464	GBS1.0-SNP
183	D-1078423	68	1A	1A-1	0.397	47.673	GBS1.0-DArT
184	S-2298725	69	1A	1A-1	0.189	48.07	GBS1.0-SNP
185	D-1082125	co-segregation	1A	1A-1			GBS1.0-DArT
186	S-2259122	co-segregation	1A	1A-1			GBS1.0-SNP
187	D-977577	co-segregation	1A	1A-1			GBS1.0-DArT
188	S-2277220	co-segregation	1A	1A-1			GBS1.0-SNP
189	S-1863647	co-segregation	1A	1A-1			GBS1.0-SNP
190	S-994411	co-segregation	1A	1A-1			GBS1.0-SNP
191	D-1166905	co-segregation	1A	1A-1			GBS1.0-DArT
192	D-1211917	70	1A	1A-1	0.163	48.259	GBS1.0-DArT
193	S-1077339	71	1A	1A-1	0.218	48.422	GBS1.0-SNP
194	S-1094941	co-segregation	1A	1A-1			GBS1.0-SNP
195	S-1019230	co-segregation	1A	1A-1			GBS1.0-SNP
196	D-3937719	co-segregation	1A	1A-1			GBS1.0-DArT
197	D-3533509	co-segregation	1A	1A-1			GBS1.0-DArT
198	D-2277665	72	1A	1A-1	0.416	48.64	GBS1.0-DArT
199	S-1263707	73	1A	1A-1	0.337	49.056	GBS1.0-SNP
200	D-1404564	74	1A	1A-1	0.56	49.393	GBS1.0-DArT
201	D-3951323	co-segregation	1A	1A-1			GBS1.0-DArT
202	S-3029008	75	1A	1A-1	0.841	49.953	GBS1.0-SNP
203	D-3020863	76	1A	1A-1	0.734	50.794	GBS1.0-DArT
204	D-1136376	77	1A	1A-1	1.097	51.528	GBS1.0-DArT
205	D-1230506	78	1A	1A-1	0.358	52.625	GBS1.0-DArT
206	D-1212780	79	1A	1A-1	0.321	52.983	GBS1.0-DArT
207	D-1113750	80	1A	1A-1	0.41	53.304	GBS1.0-DArT
208	S-1007445	co-segregation	1A	1A-1			GBS1.0-SNP
209	S-2277157	co-segregation	1A	1A-1			GBS1.0-SNP
210	D-1082934	81	1A	1A-1	1.011	53.714	GBS1.0-DArT
211	S-1228006	82	1A	1A-1	0.645	54.725	GBS1.0-SNP
212	S-1065547	co-segregation	1A	1A-1			GBS1.0-SNP
213	S-978301	co-segregation	1A	1A-1			GBS1.0-SNP
214	S-1031374	co-segregation	1A	1A-1			GBS1.0-SNP
215	D-1107884	83	1A	1A-1	0.941	55.37	GBS1.0-DArT
216	D-3533691	84	1A	1A-1	1.156	56.311	GBS1.0-DArT
217	D-1121019	co-segregation	1A	1A-1			GBS1.0-DArT
218	D-2323897	85	1A	1A-1	0.265	57.467	GBS1.0-DArT
219	D-1102766	86	1A	1A-1	0.405	57.732	GBS1.0-DArT
220	D-1041189	87	1A	1A-1	0.406	58.137	GBS1.0-DArT
221	BS00089894_51	88	1A	1A-1	0.844	58.543	SNP 90K
222	Ra_c105707_788	co-segregation	1A	1A-1			SNP 90K
223	D-3942503	89	1A	1A-1	0.183	59.387	GBS1.0-DArT
224	S-1237077	90	1A	1A-1	0.371	59.57	GBS1.0-SNP
225	S-2252888	91	1A	1A-1	0.28	59.941	GBS1.0-SNP
226	D-3533253	co-segregation	1A	1A-1			GBS1.0-DArT
227	D-1096317	co-segregation	1A	1A-1			GBS1.0-DArT
228	D-3958605	92	1A	1A-1	0.27	60.221	GBS1.0-DArT
229	S-1094315	co-segregation	1A	1A-1			GBS1.0-SNP
230	D-3023013	co-segregation	1A	1A-1			GBS1.0-DArT
231	S-1089822	93	1A	1A-1	0.393	60.491	GBS1.0-SNP
232	S-3953635	94	1A	1A-1	0.587	60.884	GBS1.0-SNP
233	D-2288948	95	1A	1A-1	0.492	61.471	GBS1.0-DArT
234	D-1140854	96	1A	1A-1	0.129	61.963	GBS1.0-DArT
235	S-1233752	97	1A	1A-1	0.024	62.092	GBS1.0-SNP
236	D-4005520	co-segregation	1A	1A-1			GBS1.0-DArT
237	S-2259055	co-segregation	1A	1A-1			GBS1.0-SNP
238	D-2303311	co-segregation	1A	1A-1			GBS1.0-DArT
239	D-1233509	co-segregation	1A	1A-1			GBS1.0-DArT
240	S-1126931	co-segregation	1A	1A-1			GBS1.0-SNP
241	D-3949124	co-segregation	1A	1A-1			GBS1.0-DArT
242	S-1125428	98	1A	1A-1	0.271	62.116	GBS1.0-SNP
243	S-1092278	99	1A	1A-1	0.168	62.387	GBS1.0-SNP
244	D-3022004	100	1A	1A-1	0.613	62.555	GBS1.0-DArT
245	D-1207393	101	1A	1A-1	0.464	63.168	GBS1.0-DArT
246	S-1000608	102	1A	1A-1	0.429	63.632	GBS1.0-SNP
247	Kukri_c37726_285	103	1A	1A-1	0.55	64.061	SNP 90K
248	wsnp_Ku_c15214_23756800	co-segregation	1A	1A-1			SNP 90K
249	D-3022884	104	1A	1A-1	0.571	64.611	GBS1.0-DArT
250	S-3022884	co-segregation	1A	1A-1			GBS1.0-SNP
251	S-1119832	co-segregation	1A	1A-1			GBS1.0-SNP
252	S-1284382	co-segregation	1A	1A-1			GBS1.0-SNP
253	wmc312	105	1A	1A-1	1.136	65.182	SSR
254	RAC875_c29540_391	106	1A	1A-1	0.338	66.318	SNP 90K
255	BS00067652_51	107	1A	1A-1	0.477	66.656	SNP 90K
256	tplb0045g22_418	co-segregation	1A	1A-1			SNP 90K
257	Ku_c7975_644	co-segregation	1A	1A-1			SNP 90K
258	Kukri_c13107_100	co-segregation	1A	1A-1			SNP 90K
259	wsnp_Ra_c9209_15425473	co-segregation	1A	1A-1			SNP 90K
260	wsnp_Ku_c10292_17066821	co-segregation	1A	1A-1			SNP 90K
261	wsnp_Ku_c1642_3232242	co-segregation	1A	1A-1			SNP 90K
262	wsnp_Ex_c6452_11213329	co-segregation	1A	1A-1			SNP 90K
263	D-1242048	108	1A	1A-1	0.484	67.133	GBS1.0-DArT
264	wsnp_Ex_c32590_41222878	109	1A	1A-1	0.215	67.617	SNP 90K
265	Kukri_c54678_88	co-segregation	1A	1A-1			SNP 90K
266	BobWhite_c46007_582	co-segregation	1A	1A-1			SNP 90K
267	BS00088035_51	co-segregation	1A	1A-1			SNP 90K
268	BS00065601_51	110	1A	1A-1	0.299	67.832	SNP 90K
269	Kukri_c29121_226	co-segregation	1A	1A-1			SNP 90K
270	RAC875_c46551_339	co-segregation	1A	1A-1			SNP 90K
271	Excalibur_c3475_113	co-segregation	1A	1A-1			SNP 90K
272	Kukri_c12758_617	co-segregation	1A	1A-1			SNP 90K
273	Kukri_c53935_265	co-segregation	1A	1A-1			SNP 90K
274	CAP7_c1083_283	co-segregation	1A	1A-1			SNP 90K
275	Kukri_rep_c105589_73	co-segregation	1A	1A-1			SNP 90K
276	wsnp_Ex_c3475_6362087	co-segregation	1A	1A-1			SNP 90K
277	Kukri_c31891_1355	111	1A	1A-1	0.289	68.131	SNP 90K
278	BS00091479_51	co-segregation	1A	1A-1			SNP 90K
279	BS00030036_51	co-segregation	1A	1A-1			SNP 90K
280	wsnp_Ex_c20489_29564938	co-segregation	1A	1A-1			SNP 90K
281	BS00064638_51	112	1A	1A-1	0.52	68.42	SNP 90K
282	BS00096721_51	co-segregation	1A	1A-1			SNP 90K
283	S-1224205	113	1A	1A-1	0.738	68.94	GBS1.0-SNP
284	D-3937215	114	1A	1A-1	0.918	69.678	GBS1.0-DArT
285	S-2276374	115	1A	1A-1	0.86	70.596	GBS1.0-SNP
286	S-1012827	116	1A	1A-1	3.21	71.456	GBS1.0-SNP
287	D-1039668	117	1A	1A-1	0.995	74.666	GBS1.0-DArT
288	wsnp_JD_c13384_13393159	118	1A	1A-1	4.24	75.661	SNP 90K
289	BobWhite_c13761_242	co-segregation	1A	1A-1			SNP 90K
290	Tdurum_contig10572_201	co-segregation	1A	1A-1			SNP 90K
291	Kukri_c49463_154	co-segregation	1A	1A-1			SNP 90K
292	Kukri_c57770_705	co-segregation	1A	1A-1			SNP 90K
293	S-994818	119	1A	1A-1	0.596	79.901	GBS1.0-SNP
294	S-2258975	120	1A	1A-1	0.639	80.497	GBS1.0-SNP
295	S-1085538	co-segregation	1A	1A-1			GBS1.0-SNP
296	S-1143420	121	1A	1A-1	0.154	81.136	GBS1.0-SNP
297	D-1125738	122	1A	1A-1	1.285	81.29	GBS1.0-DArT
298	D-2278387	123	1A	1A-1	2.662	82.575	GBS1.0-DArT
299	S-1016302	124	1A	1A-1	1.069	85.237	GBS1.0-SNP
300	S-1038264	125	1A	1A-1	1.145	86.306	GBS1.0-SNP
301	S-2278118	co-segregation	1A	1A-1			GBS1.0-SNP
302	S-1008962	126	1A	1A-1	0.096	87.451	GBS1.0-SNP
303	S-992431	co-segregation	1A	1A-1			GBS1.0-SNP
304	S-1034788	co-segregation	1A	1A-1			GBS1.0-SNP
305	S-1025998	co-segregation	1A	1A-1			GBS1.0-SNP
306	S-3034193	co-segregation	1A	1A-1			GBS1.0-SNP
307	S-1205982	127	1A	1A-1	1.023	87.547	GBS1.0-SNP
308	S-1027819	128	1A	1A-1	1.379	88.57	GBS1.0-SNP
309	Excalibur_c47013_1503	129	1A	1A-1	1.259	89.949	SNP 90K
310	wsnp_Ex_rep_c102067_87314043	130	1A	1A-1	1.211	91.208	SNP 90K
311	BS00095510_51	co-segregation	1A	1A-1			SNP 90K
312	BS00070580_51	co-segregation	1A	1A-1			SNP 90K
313	BS00023935_51	co-segregation	1A	1A-1			SNP 90K
314	wsnp_CAP8_c4785_2322876	co-segregation	1A	1A-1			SNP 90K
315	BS00068391_51	co-segregation	1A	1A-1			SNP 90K
316	BS00023203_51	co-segregation	1A	1A-1			SNP 90K
317	RFL_Contig5334_831	co-segregation	1A	1A-1			SNP 90K
318	RFL_Contig5334_1969	co-segregation	1A	1A-1			SNP 90K
319	Tdurum_contig96086_74	co-segregation	1A	1A-1			SNP 90K
320	wsnp_Ex_c4612_8254533	co-segregation	1A	1A-1			SNP 90K
321	wsnp_BE443588A_Ta_2_1	co-segregation	1A	1A-1			SNP 90K
322	BobWhite_c41272_159	co-segregation	1A	1A-1			SNP 90K
323	wsnp_BE443588A_Ta_2_2	co-segregation	1A	1A-1			SNP 90K
324	wsnp_Ex_c28900_37982485	co-segregation	1A	1A-1			SNP 90K
325	Jagger_c6890_167	co-segregation	1A	1A-1			SNP 90K
326	Tdurum_contig56158_60	co-segregation	1A	1A-1			SNP 90K
327	GENE-0033_233	co-segregation	1A	1A-1			SNP 90K
328	BS00078085_51	co-segregation	1A	1A-1			SNP 90K
329	BobWhite_c22134_398	co-segregation	1A	1A-1			SNP 90K
330	BS00037976_51	co-segregation	1A	1A-1			SNP 90K
331	wsnp_CAP11_c1815_982483	co-segregation	1A	1A-1			SNP 90K
332	wsnp_BE444305A_Td_2_1	131	1A	1A-1	1.829	92.419	SNP 90K
333	Kukri_c7119_392	co-segregation	1A	1A-1			SNP 90K
334	wsnp_RFL_Contig3542_3718200	co-segregation	1A	1A-1			SNP 90K
335	BS00070581_51	132	1A	1A-1	0.283	94.248	SNP 90K
336	RAC875_c41993_582	133	1A	1A-1	--	94.531	SNP 90K
337	TA005289-1104	co-segregation	1A	1A-1			SNP 90K
338	BS00110877_51	co-segregation	1A	1A-1			SNP 90K
339	tplb0059d21_1032	co-segregation	1A	1A-1			SNP 90K
340	RAC875_c67771_805	co-segregation	1A	1A-1			SNP 90K
341	D-3938187	134	1A	1A-2	1.761	0	GBS1.0-DArT
342	S-1018462	135	1A	1A-2	1.488	1.761	GBS1.0-SNP
343	D-1314541	136	1A	1A-2	0.428	3.249	GBS1.0-DArT
344	D-3027506	137	1A	1A-2	0.827	3.677	GBS1.0-DArT
345	S-1228670	138	1A	1A-2	1.488	4.504	GBS1.0-SNP
346	D-1104927	co-segregation	1A	1A-2			GBS1.0-DArT
347	D-1105989	co-segregation	1A	1A-2			GBS1.0-DArT
348	D-1131744	co-segregation	1A	1A-2			GBS1.0-DArT
349	D-1152364	co-segregation	1A	1A-2			GBS1.0-DArT
350	swes1136b	139	1A	1A-2	0.88	5.992	SSR
351	wmc728	140	1A	1A-2	0.724	6.872	SSR
352	swes247	141	1A	1A-2	0.624	7.596	SSR
353	wPt-7711	142	1A	1A-2	0.27	8.22	DArT (Wheat PstI (TaqI) V3)
354	swes226a	143	1A	1A-2	0.233	8.49	SSR
355	wPt-5721	144	1A	1A-2	0.337	8.723	DArT (Wheat PstI (TaqI) V3)
356	wPt-8866	co-segregation	1A	1A-2			DArT (Wheat PstI (TaqI) V3)
357	wPt-1865	145	1A	1A-2	0.321	9.06	DArT (Wheat PstI (TaqI) V3)
358	wPt-2968	co-segregation	1A	1A-2			DArT (Wheat PstI (TaqI) V3)
359	wPt-5915	co-segregation	1A	1A-2			DArT (Wheat PstI (TaqI) V3)
360	wPt-6503	co-segregation	1A	1A-2			DArT (Wheat PstI (TaqI) V3)
361	wPt-4988	co-segregation	1A	1A-2			DArT (Wheat PstI (TaqI) V3)
362	wPt-665360	146	1A	1A-2	0.138	9.381	DArT (Wheat PstI (TaqI) V3)
363	wPt-671947	co-segregation	1A	1A-2			DArT (Wheat PstI (TaqI) V3)
364	wPt-730718	147	1A	1A-2	0.158	9.519	DArT (Wheat PstI (TaqI) V3)
365	wPt-8545	co-segregation	1A	1A-2			DArT (Wheat PstI (TaqI) V3)
366	wPt-7057	co-segregation	1A	1A-2			DArT (Wheat PstI (TaqI) V3)
367	wPt-7092	148	1A	1A-2	0.115	9.677	DArT (Wheat PstI (TaqI) V3)
368	wPt-1263	149	1A	1A-2	0.155	9.792	DArT (Wheat PstI (TaqI) V3)
369	wPt-734132	150	1A	1A-2	0.292	9.947	DArT (Wheat PstI (TaqI) V3)
370	wPt-729788	co-segregation	1A	1A-2			DArT (Wheat PstI (TaqI) V3)
371	wPt-730605	co-segregation	1A	1A-2			DArT (Wheat PstI (TaqI) V3)
372	wPt-669681	co-segregation	1A	1A-2			DArT (Wheat PstI (TaqI) V3)
373	wPt-7957	co-segregation	1A	1A-2			DArT (Wheat PstI (TaqI) V3)
374	wPt-4711	co-segregation	1A	1A-2			DArT (Wheat PstI (TaqI) V3)
375	wPt-668079	151	1A	1A-2	0.034	10.239	DArT (Wheat PstI (TaqI) V3)
376	wPt-4427	co-segregation	1A	1A-2			DArT (Wheat PstI (TaqI) V3)
377	wPt-731020	co-segregation	1A	1A-2			DArT (Wheat PstI (TaqI) V3)
378	wPt-730475	co-segregation	1A	1A-2			DArT (Wheat PstI (TaqI) V3)
379	wPt-665327	co-segregation	1A	1A-2			DArT (Wheat PstI (TaqI) V3)
380	wPt-732575	co-segregation	1A	1A-2			DArT (Wheat PstI (TaqI) V3)
381	wPt-7697	co-segregation	1A	1A-2			DArT (Wheat PstI (TaqI) V3)
382	wPt-665749	152	1A	1A-2	0.274	10.273	DArT (Wheat PstI (TaqI) V3)
383	wPt-3945	co-segregation	1A	1A-2			DArT (Wheat PstI (TaqI) V3)
384	wPt-4687	153	1A	1A-2	1.378	10.547	DArT (Wheat PstI (TaqI) V3)
385	wPt-666963	co-segregation	1A	1A-2			DArT (Wheat PstI (TaqI) V3)
386	wPt-7491	co-segregation	1A	1A-2			DArT (Wheat PstI (TaqI) V3)
387	BobWhite_c1783_550	154	1A	1A-2	1.052	11.925	SNP 90K
388	RAC875_c8503_644	co-segregation	1A	1A-2			SNP 90K
389	RFL_Contig2961_2046	co-segregation	1A	1A-2			SNP 90K
390	RAC875_c4036_1020	co-segregation	1A	1A-2			SNP 90K
391	BobWhite_c14363_480	co-segregation	1A	1A-2			SNP 90K
392	BobWhite_c1897_1010	co-segregation	1A	1A-2			SNP 90K
393	JG_c473_540	co-segregation	1A	1A-2			SNP 90K
394	Excalibur_c32722_1440	co-segregation	1A	1A-2			SNP 90K
395	Tdurum_contig44851_888	155	1A	1A-2	0.63	12.977	SNP 90K
396	IACX9428	co-segregation	1A	1A-2			SNP 90K
397	Kukri_rep_c69829_711	co-segregation	1A	1A-2			SNP 90K
398	RAC875_c48884_374	co-segregation	1A	1A-2			SNP 90K
399	tplb0053c24_1496	co-segregation	1A	1A-2			SNP 90K
400	RAC875_c14613_112	co-segregation	1A	1A-2			SNP 90K
401	RAC875_c2258_1028	co-segregation	1A	1A-2			SNP 90K
402	Kukri_c38809_309	co-segregation	1A	1A-2			SNP 90K
403	BobWhite_c1897_440	co-segregation	1A	1A-2			SNP 90K
404	Excalibur_c8161_1443	co-segregation	1A	1A-2			SNP 90K
405	wsnp_Ex_c1861_3506202	co-segregation	1A	1A-2			SNP 90K
406	Excalibur_c27873_266	co-segregation	1A	1A-2			SNP 90K
407	Kukri_c14292_157	co-segregation	1A	1A-2			SNP 90K
408	wsnp_Ex_c6476_11246589	co-segregation	1A	1A-2			SNP 90K
409	GENE-0036_199	co-segregation	1A	1A-2			SNP 90K
410	wsnp_Ex_rep_c68020_66765390	co-segregation	1A	1A-2			SNP 90K
411	Excalibur_c55186_73	co-segregation	1A	1A-2			SNP 90K
412	RAC875_c2345_1873	co-segregation	1A	1A-2			SNP 90K
413	TA001659-0748	co-segregation	1A	1A-2			SNP 90K
414	Kukri_c59535_393	co-segregation	1A	1A-2			SNP 90K
415	BS00094897_51	co-segregation	1A	1A-2			SNP 90K
416	Kukri_rep_c115657_255	co-segregation	1A	1A-2			SNP 90K
417	BS00064087_51	co-segregation	1A	1A-2			SNP 90K
418	Kukri_c43479_207	co-segregation	1A	1A-2			SNP 90K
419	wsnp_Ku_c26281_36243489	co-segregation	1A	1A-2			SNP 90K
420	BS00009738_51	co-segregation	1A	1A-2			SNP 90K
421	Kukri_rep_c115767_201	co-segregation	1A	1A-2			SNP 90K
422	Kukri_c59535_127	co-segregation	1A	1A-2			SNP 90K
423	BS00022485_51	co-segregation	1A	1A-2			SNP 90K
424	BobWhite_c1897_695	co-segregation	1A	1A-2			SNP 90K
425	BS00059313_51	co-segregation	1A	1A-2			SNP 90K
426	RAC875_rep_c106093_670	co-segregation	1A	1A-2			SNP 90K
427	Kukri_c67675_174	co-segregation	1A	1A-2			SNP 90K
428	Excalibur_rep_c71271_82	co-segregation	1A	1A-2			SNP 90K
429	Kukri_rep_c103800_479	co-segregation	1A	1A-2			SNP 90K
430	Kukri_rep_c102822_374	co-segregation	1A	1A-2			SNP 90K
431	RFL_Contig3395_1575	co-segregation	1A	1A-2			SNP 90K
432	Excalibur_c32722_690	co-segregation	1A	1A-2			SNP 90K
433	Excalibur_c41967_2009	co-segregation	1A	1A-2			SNP 90K
434	Excalibur_c43086_237	co-segregation	1A	1A-2			SNP 90K
435	Excalibur_c62139_215	co-segregation	1A	1A-2			SNP 90K
436	Kukri_c15691_89	co-segregation	1A	1A-2			SNP 90K
437	Kukri_c65800_762	co-segregation	1A	1A-2			SNP 90K
438	Kukri_c16608_791	co-segregation	1A	1A-2			SNP 90K
439	wsnp_Ex_c2918_5381441	co-segregation	1A	1A-2			SNP 90K
440	IACX2629	co-segregation	1A	1A-2			SNP 90K
441	wsnp_Ku_rep_c70564_70182765	co-segregation	1A	1A-2			SNP 90K
442	RAC875_s117301_141	co-segregation	1A	1A-2			SNP 90K
443	RAC875_c50996_1179	co-segregation	1A	1A-2			SNP 90K
444	Kukri_c12190_1080	co-segregation	1A	1A-2			SNP 90K
445	D_contig12592_200	co-segregation	1A	1A-2			SNP 90K
446	RAC875_c24317_1015	co-segregation	1A	1A-2			SNP 90K
447	RAC875_c43846_154	co-segregation	1A	1A-2			SNP 90K
448	TA004464-0886	co-segregation	1A	1A-2			SNP 90K
449	RAC875_rep_c99027_551	co-segregation	1A	1A-2			SNP 90K
450	Excalibur_c60887_203	co-segregation	1A	1A-2			SNP 90K
451	RAC875_c37075_53	co-segregation	1A	1A-2			SNP 90K
452	Excalibur_rep_c102637_58	co-segregation	1A	1A-2			SNP 90K
453	BS00063511_51	co-segregation	1A	1A-2			SNP 90K
454	D_GDEEGVY01DD44S_389	co-segregation	1A	1A-2			SNP 90K
455	IAAV7181	co-segregation	1A	1A-2			SNP 90K
456	BobWhite_c20591_89	co-segregation	1A	1A-2			SNP 90K
457	Excalibur_c10063_93	co-segregation	1A	1A-2			SNP 90K
458	Ra_c97840_496	co-segregation	1A	1A-2			SNP 90K
459	Excalibur_c6704_716	co-segregation	1A	1A-2			SNP 90K
460	RAC875_rep_c107383_166	co-segregation	1A	1A-2			SNP 90K
461	BobWhite_rep_c63889_327	co-segregation	1A	1A-2			SNP 90K
462	BS00063255_51	co-segregation	1A	1A-2			SNP 90K
463	RAC875_rep_c105487_241	co-segregation	1A	1A-2			SNP 90K
464	Excalibur_c6704_191	co-segregation	1A	1A-2			SNP 90K
465	BobWhite_c6433_417	co-segregation	1A	1A-2			SNP 90K
466	wsnp_Ex_rep_c68020_66765273	co-segregation	1A	1A-2			SNP 90K
467	BobWhite_c38981_117	co-segregation	1A	1A-2			SNP 90K
468	tplb0049h18_1622	co-segregation	1A	1A-2			SNP 90K
469	RFL_Contig4538_657	co-segregation	1A	1A-2			SNP 90K
470	Kukri_c9163_799	co-segregation	1A	1A-2			SNP 90K
471	Excalibur_c500_279	co-segregation	1A	1A-2			SNP 90K
472	Excalibur_c33742_419	co-segregation	1A	1A-2			SNP 90K
473	Excalibur_c10063_189	co-segregation	1A	1A-2			SNP 90K
474	BS00036558_51	co-segregation	1A	1A-2			SNP 90K
475	BS00009377_51	co-segregation	1A	1A-2			SNP 90K
476	IAAV279	co-segregation	1A	1A-2			SNP 90K
477	IACX7617	co-segregation	1A	1A-2			SNP 90K
478	Excalibur_c11939_140	co-segregation	1A	1A-2			SNP 90K
479	BobWhite_c14422_282	co-segregation	1A	1A-2			SNP 90K
480	RFL_Contig858_2219	co-segregation	1A	1A-2			SNP 90K
481	RAC875_c1113_1577	co-segregation	1A	1A-2			SNP 90K
482	BobWhite_c4482_125	co-segregation	1A	1A-2			SNP 90K
483	BS00062631_51	co-segregation	1A	1A-2			SNP 90K
484	Excalibur_c53353_217	co-segregation	1A	1A-2			SNP 90K
485	Ra_c50996_468	co-segregation	1A	1A-2			SNP 90K
486	RAC875_c6537_584	co-segregation	1A	1A-2			SNP 90K
487	wsnp_Ra_rep_c97840_85062404	co-segregation	1A	1A-2			SNP 90K
488	Kukri_rep_c103666_397	co-segregation	1A	1A-2			SNP 90K
489	BobWhite_c20073_443	co-segregation	1A	1A-2			SNP 90K
490	Kukri_c61874_273	co-segregation	1A	1A-2			SNP 90K
491	Kukri_c15846_197	co-segregation	1A	1A-2			SNP 90K
492	RAC875_c19174_645	co-segregation	1A	1A-2			SNP 90K
493	RAC875_c2258_1526	co-segregation	1A	1A-2			SNP 90K
494	BS00089097_51	co-segregation	1A	1A-2			SNP 90K
495	D_F5MV3MU01AGPNA_37	156	1A	1A-2	12.003	13.607	SNP 90K
496	Kukri_c82190_267	co-segregation	1A	1A-2			SNP 90K
497	Excalibur_c6704_782	co-segregation	1A	1A-2			SNP 90K
498	D_F5XZDLF02GY0X2_81	co-segregation	1A	1A-2			SNP 90K
499	Excalibur_rep_c103373_763	co-segregation	1A	1A-2			SNP 90K
500	Kukri_c15231_166	co-segregation	1A	1A-2			SNP 90K
501	BS00011508_51	co-segregation	1A	1A-2			SNP 90K
502	Kukri_rep_c106578_178	co-segregation	1A	1A-2			SNP 90K
503	BS00048032_51	co-segregation	1A	1A-2			SNP 90K
504	Excalibur_c13076_384	co-segregation	1A	1A-2			SNP 90K
505	Excalibur_c20532_785	co-segregation	1A	1A-2			SNP 90K
506	RAC875_c63359_1446	co-segregation	1A	1A-2			SNP 90K
507	Kukri_rep_c69829_307	co-segregation	1A	1A-2			SNP 90K
508	BS00092888_51	co-segregation	1A	1A-2			SNP 90K
509	Kukri_rep_c106578_67	co-segregation	1A	1A-2			SNP 90K
510	D_GDRF1KQ02I64JW_273	co-segregation	1A	1A-2			SNP 90K
511	Excalibur_c17004_1396	co-segregation	1A	1A-2			SNP 90K
512	Excalibur_c8235_241	co-segregation	1A	1A-2			SNP 90K
513	Excalibur_c27873_84	co-segregation	1A	1A-2			SNP 90K
514	BobWhite_c26404_281	co-segregation	1A	1A-2			SNP 90K
515	BobWhite_c6981_181	co-segregation	1A	1A-2			SNP 90K
516	Kukri_rep_c104078_655	co-segregation	1A	1A-2			SNP 90K
517	RFL_Contig2550_583	co-segregation	1A	1A-2			SNP 90K
518	RFL_Contig2961_1493	co-segregation	1A	1A-2			SNP 90K
519	RAC875_c24317_268	co-segregation	1A	1A-2			SNP 90K
520	Kukri_c94613_316	co-segregation	1A	1A-2			SNP 90K
521	wsnp_RFL_Contig2550_2175772	co-segregation	1A	1A-2			SNP 90K
522	Excalibur_c36269_513	co-segregation	1A	1A-2			SNP 90K
523	Excalibur_rep_c104128_176	co-segregation	1A	1A-2			SNP 90K
524	BobWhite_c1027_474	co-segregation	1A	1A-2			SNP 90K
525	BS00094421_51	co-segregation	1A	1A-2			SNP 90K
526	BobWhite_c25409_137	co-segregation	1A	1A-2			SNP 90K
527	BS00009828_51	co-segregation	1A	1A-2			SNP 90K
528	Excalibur_c46365_442	co-segregation	1A	1A-2			SNP 90K
529	Tdurum_contig47006_1105	co-segregation	1A	1A-2			SNP 90K
530	Excalibur_c46365_463	co-segregation	1A	1A-2			SNP 90K
531	BobWhite_c8375_71	co-segregation	1A	1A-2			SNP 90K
532	BS00011947_51	co-segregation	1A	1A-2			SNP 90K
533	Ex_c70834_198	co-segregation	1A	1A-2			SNP 90K
534	Excalibur_c98273_114	co-segregation	1A	1A-2			SNP 90K
535	RAC875_rep_c112310_481	co-segregation	1A	1A-2			SNP 90K
536	RAC875_rep_c78831_168	co-segregation	1A	1A-2			SNP 90K
537	BS00022654_51	co-segregation	1A	1A-2			SNP 90K
538	BobWhite_c1824_1380	co-segregation	1A	1A-2			SNP 90K
539	tplb0049h18_1121	co-segregation	1A	1A-2			SNP 90K
540	Kukri_rep_c110487_219	co-segregation	1A	1A-2			SNP 90K
541	RFL_Contig4906_2733	co-segregation	1A	1A-2			SNP 90K
542	BS00099707_51	co-segregation	1A	1A-2			SNP 90K
543	D_contig57386_105	co-segregation	1A	1A-2			SNP 90K
544	RAC875_c9601_1680	co-segregation	1A	1A-2			SNP 90K
545	Excalibur_rep_c71271_247	co-segregation	1A	1A-2			SNP 90K
546	Tdurum_contig29915_167	co-segregation	1A	1A-2			SNP 90K
547	BS00011168_51	co-segregation	1A	1A-2			SNP 90K
548	RAC875_c14613_68	co-segregation	1A	1A-2			SNP 90K
549	RAC875_c24317_1351	co-segregation	1A	1A-2			SNP 90K
550	Kukri_c38809_219	co-segregation	1A	1A-2			SNP 90K
551	BobWhite_c8375_378	co-segregation	1A	1A-2			SNP 90K
552	RAC875_c6537_2298	co-segregation	1A	1A-2			SNP 90K
553	RAC875_c63359_449	co-segregation	1A	1A-2			SNP 90K
554	BobWhite_c37766_677	co-segregation	1A	1A-2			SNP 90K
555	CAP7_c2089_140	co-segregation	1A	1A-2			SNP 90K
556	BobWhite_c4482_159	co-segregation	1A	1A-2			SNP 90K
557	BobWhite_c45204_251	co-segregation	1A	1A-2			SNP 90K
558	Excalibur_c39284_1132	co-segregation	1A	1A-2			SNP 90K
559	Kukri_c875_126	co-segregation	1A	1A-2			SNP 90K
560	Kukri_rep_c69829_690	co-segregation	1A	1A-2			SNP 90K
561	IACX9130	co-segregation	1A	1A-2			SNP 90K
562	BobWhite_rep_c63205_143	co-segregation	1A	1A-2			SNP 90K
563	RAC875_c63359_1671	co-segregation	1A	1A-2			SNP 90K
564	swes1136a	157	1A	1A-2	1.118	25.61	SSR
565	Excalibur_c6476_521	co-segregation	1A	1A-2			SNP 90K
566	wPt-9774	158	1A	1A-2	0.837	26.728	DArT (Wheat PstI (TaqI) V3)
567	BS00011855_51	159	1A	1A-2	1.049	27.565	SNP 90K
568	Ku_c70934_340	160	1A	1A-2	0.221	28.614	SNP 90K
569	CAP11_c5573_163	co-segregation	1A	1A-2			SNP 90K
570	Tdurum_contig13681_628	co-segregation	1A	1A-2			SNP 90K
571	Tdurum_contig9811_127	161	1A	1A-2	8.171	28.835	SNP 90K
572	BS00063847_51	162	1A	1A-2	0.639	37.006	SNP 90K
573	wPt-0164	co-segregation	1A	1A-2			DArT (Wheat PstI (TaqI) V3)
574	IAAV3217	163	1A	1A-2	1.229	37.645	SNP 90K
575	swes226b	164	1A	1A-2	0.875	38.874	SSR
576	wPt-734285	165	1A	1A-2	0.811	39.749	DArT (Wheat PstI (TaqI) V3)
577	wPt-2855	166	1A	1A-2	0.2	40.56	DArT (Wheat PstI (TaqI) V3)
578	wPt-732734	co-segregation	1A	1A-2			DArT (Wheat PstI (TaqI) V3)
579	wPt-667566	167	1A	1A-2	0.929	40.76	DArT (Wheat PstI (TaqI) V3)
580	wsnp_Ku_c754_1557338	co-segregation	1A	1A-2			SNP 90K
581	RAC875_c11599_494	co-segregation	1A	1A-2			SNP 90K
582	BS00004769_51	co-segregation	1A	1A-2			SNP 90K
583	BobWhite_c2288_723	co-segregation	1A	1A-2			SNP 90K
584	wsnp_Ex_c1861_3506449	co-segregation	1A	1A-2			SNP 90K
585	BS00010851_51	co-segregation	1A	1A-2			SNP 90K
586	BobWhite_rep_c63205_215	co-segregation	1A	1A-2			SNP 90K
587	BobWhite_rep_c63264_629	co-segregation	1A	1A-2			SNP 90K
588	RAC875_c6537_304	co-segregation	1A	1A-2			SNP 90K
589	TA001722-0749	co-segregation	1A	1A-2			SNP 90K
590	Kukri_rep_c69829_150	co-segregation	1A	1A-2			SNP 90K
591	RAC875_rep_c117660_128	co-segregation	1A	1A-2			SNP 90K
592	Tdurum_contig49509_606	co-segregation	1A	1A-2			SNP 90K
593	wsnp_Ex_c52086_55807402	co-segregation	1A	1A-2			SNP 90K
594	Tdurum_contig63370_207	co-segregation	1A	1A-2			SNP 90K
595	IACX5860	co-segregation	1A	1A-2			SNP 90K
596	Kukri_c9249_700	co-segregation	1A	1A-2			SNP 90K
597	RAC875_c2258_345	co-segregation	1A	1A-2			SNP 90K
598	RFL_Contig2961_2082	co-segregation	1A	1A-2			SNP 90K
599	wsnp_Ex_c12932_20486842	co-segregation	1A	1A-2			SNP 90K
600	RFL_Contig2961_1695	co-segregation	1A	1A-2			SNP 90K
601	BS00010946_51	co-segregation	1A	1A-2			SNP 90K
602	TA005335-0665	co-segregation	1A	1A-2			SNP 90K
603	wsnp_Ku_rep_c71113_70810693	co-segregation	1A	1A-2			SNP 90K
604	RFL_Contig2961_1117	co-segregation	1A	1A-2			SNP 90K
605	RFL_Contig2961_1806	co-segregation	1A	1A-2			SNP 90K
606	BobWhite_c2288_435	co-segregation	1A	1A-2			SNP 90K
607	BS00089094_51	co-segregation	1A	1A-2			SNP 90K
608	Kukri_c36428_156	co-segregation	1A	1A-2			SNP 90K
609	Excalibur_c6476_811	co-segregation	1A	1A-2			SNP 90K
610	Excalibur_c981_294	co-segregation	1A	1A-2			SNP 90K
611	BobWhite_c10251_382	co-segregation	1A	1A-2			SNP 90K
612	BS00009375_51	co-segregation	1A	1A-2			SNP 90K
613	BobWhite_c2135_96	co-segregation	1A	1A-2			SNP 90K
614	BobWhite_c33208_98	co-segregation	1A	1A-2			SNP 90K
615	wsnp_Ra_rep_c97840_85062318	co-segregation	1A	1A-2			SNP 90K
616	RAC875_c68927_95	co-segregation	1A	1A-2			SNP 90K
617	RAC875_c20475_474	co-segregation	1A	1A-2			SNP 90K
618	BS00108591_51	co-segregation	1A	1A-2			SNP 90K
619	BS00011292_51	co-segregation	1A	1A-2			SNP 90K
620	Kukri_c20495_1745	co-segregation	1A	1A-2			SNP 90K
621	Excalibur_c10063_54	co-segregation	1A	1A-2			SNP 90K
622	RAC875_c44888_403	co-segregation	1A	1A-2			SNP 90K
623	wsnp_Ku_c40759_48907151	co-segregation	1A	1A-2			SNP 90K
624	RAC875_c63359_192	co-segregation	1A	1A-2			SNP 90K
625	RAC875_c43846_79	co-segregation	1A	1A-2			SNP 90K
626	tplb0049l16_1327	co-segregation	1A	1A-2			SNP 90K
627	RAC875_c17367_549	co-segregation	1A	1A-2			SNP 90K
628	RAC875_c40434_373	co-segregation	1A	1A-2			SNP 90K
629	BS00003573_51	co-segregation	1A	1A-2			SNP 90K
630	D_contig14466_410	co-segregation	1A	1A-2			SNP 90K
631	RAC875_c76714_77	co-segregation	1A	1A-2			SNP 90K
632	BS00010807_51	co-segregation	1A	1A-2			SNP 90K
633	Tdurum_contig10099_538	co-segregation	1A	1A-2			SNP 90K
634	BS00059314_51	co-segregation	1A	1A-2			SNP 90K
635	Kukri_c26281_116	co-segregation	1A	1A-2			SNP 90K
636	swes139	168	1A	1A-2	0.028	41.689	SSR
637	BS00065170_51	co-segregation	1A	1A-2			SNP 90K
638	Kukri_c47559_289	co-segregation	1A	1A-2			SNP 90K
639	Kukri_c19837_432	co-segregation	1A	1A-2			SNP 90K
640	Excalibur_c85499_232	co-segregation	1A	1A-2			SNP 90K
641	Ra_c1295_635	co-segregation	1A	1A-2			SNP 90K
642	BS00107935_51	co-segregation	1A	1A-2			SNP 90K
643	wPt-666355	169	1A	1A-2	0.644	41.717	DArT (Wheat PstI (TaqI) V3)
644	Tdurum_contig13879_520	co-segregation	1A	1A-2			SNP 90K
645	BS00023417_51	co-segregation	1A	1A-2			SNP 90K
646	Tdurum_contig893_53	co-segregation	1A	1A-2			SNP 90K
647	wsnp_Ku_rep_c69362_68705297	co-segregation	1A	1A-2			SNP 90K
648	wsnp_Ex_c11939_19147790	170	1A	1A-2	0.553	42.361	SNP 90K
649	RAC875_c1295_1603	co-segregation	1A	1A-2			SNP 90K
650	IAAV2844	co-segregation	1A	1A-2			SNP 90K
651	wPt-0258	co-segregation	1A	1A-2			DArT (Wheat PstI (TaqI) V3)
652	BS00023114_51	171	1A	1A-2	3.087	42.914	SNP 90K
653	BS00106641_51	co-segregation	1A	1A-2			SNP 90K
654	wsnp_Ex_c3201_5910659	co-segregation	1A	1A-2			SNP 90K
655	wsnp_Ex_rep_c68058_66805898	co-segregation	1A	1A-2			SNP 90K
656	wsnp_Ex_c18499_27344859	co-segregation	1A	1A-2			SNP 90K
657	wsnp_Ex_c25730_34991010	co-segregation	1A	1A-2			SNP 90K
658	BS00089098_51	172	1A	1A-2	2.832	46.001	SNP 90K
659	D-3953714	173	1A	1A-2	0.277	48.833	GBS1.0-DArT
660	wPt-5160	174	1A	1A-2	0.821	49.11	DArT (Wheat PstI (TaqI) V3)
661	wPt-7147	co-segregation	1A	1A-2			DArT (Wheat PstI (TaqI) V3)
662	wPt-732616	co-segregation	1A	1A-2			DArT (Wheat PstI (TaqI) V3)
663	BS00067221_51	co-segregation	1A	1A-2			SNP 90K
664	wPt-0432	co-segregation	1A	1A-2			DArT (Wheat PstI (TaqI) V3)
665	wPt-6005	co-segregation	1A	1A-2			DArT (Wheat PstI (TaqI) V3)
666	wPt-4065	co-segregation	1A	1A-2			DArT (Wheat PstI (TaqI) V3)
667	wsnp_JD_rep_c65095_41464278	co-segregation	1A	1A-2			SNP 90K
668	RAC875_rep_c71278_345	co-segregation	1A	1A-2			SNP 90K
669	RAC875_c43389_206	co-segregation	1A	1A-2			SNP 90K
670	wsnp_Ex_rep_c103474_88421290	co-segregation	1A	1A-2			SNP 90K
671	wsnp_Ex_rep_c66872_65273904	co-segregation	1A	1A-2			SNP 90K
672	Kukri_c65610_551	co-segregation	1A	1A-2			SNP 90K
673	Kukri_c21396_771	co-segregation	1A	1A-2			SNP 90K
674	Tdurum_contig30426_261	co-segregation	1A	1A-2			SNP 90K
675	IAAV1930	co-segregation	1A	1A-2			SNP 90K
676	RAC875_c52947_338	co-segregation	1A	1A-2			SNP 90K
677	wsnp_Ex_c46670_52108070	co-segregation	1A	1A-2			SNP 90K
678	BobWhite_c66315_505	co-segregation	1A	1A-2			SNP 90K
679	Excalibur_c46365_304	co-segregation	1A	1A-2			SNP 90K
680	BS00021780_51	co-segregation	1A	1A-2			SNP 90K
681	wsnp_Ex_c3887_7051325	co-segregation	1A	1A-2			SNP 90K
682	wsnp_Ex_c15377_23637176	co-segregation	1A	1A-2			SNP 90K
683	Ku_c23222_204	co-segregation	1A	1A-2			SNP 90K
684	CAP12_rep_c5332_341	co-segregation	1A	1A-2			SNP 90K
685	BobWhite_c44947_277	co-segregation	1A	1A-2			SNP 90K
686	CAP11_c1500_171	co-segregation	1A	1A-2			SNP 90K
687	BobWhite_c12305_959	co-segregation	1A	1A-2			SNP 90K
688	RAC875_c85550_73	co-segregation	1A	1A-2			SNP 90K
689	wsnp_Ku_c330_683203	co-segregation	1A	1A-2			SNP 90K
690	BobWhite_c1027_1127	co-segregation	1A	1A-2			SNP 90K
691	BS00067741_51	co-segregation	1A	1A-2			SNP 90K
692	BS00070991_51	co-segregation	1A	1A-2			SNP 90K
693	Tdurum_contig28665_255	co-segregation	1A	1A-2			SNP 90K
694	BS00096930_51	co-segregation	1A	1A-2			SNP 90K
695	BS00051843_51	co-segregation	1A	1A-2			SNP 90K
696	BS00022514_51	co-segregation	1A	1A-2			SNP 90K
697	wsnp_Ex_c1255_2411550	co-segregation	1A	1A-2			SNP 90K
698	Tdurum_contig28665_179	co-segregation	1A	1A-2			SNP 90K
699	Tdurum_contig26000_465	co-segregation	1A	1A-2			SNP 90K
700	BS00035273_51	co-segregation	1A	1A-2			SNP 90K
701	Ex_c12932_342	co-segregation	1A	1A-2			SNP 90K
702	RAC875_c85550_52	co-segregation	1A	1A-2			SNP 90K
703	BS00023419_51	co-segregation	1A	1A-2			SNP 90K
704	Tdurum_contig13681_286	co-segregation	1A	1A-2			SNP 90K
705	BS00067170_51	co-segregation	1A	1A-2			SNP 90K
706	wsnp_Ex_rep_c67492_66096650	co-segregation	1A	1A-2			SNP 90K
707	BS00075271_51	co-segregation	1A	1A-2			SNP 90K
708	Excalibur_c27376_74	co-segregation	1A	1A-2			SNP 90K
709	BS00070695_51	co-segregation	1A	1A-2			SNP 90K
710	Tdurum_contig11349_810	co-segregation	1A	1A-2			SNP 90K
711	wsnp_Ex_rep_c67474_66076379	co-segregation	1A	1A-2			SNP 90K
712	BS00062759_51	co-segregation	1A	1A-2			SNP 90K
713	Excalibur_c41592_100	co-segregation	1A	1A-2			SNP 90K
714	RAC875_rep_c71921_672	co-segregation	1A	1A-2			SNP 90K
715	wsnp_Ex_c6476_11246531	co-segregation	1A	1A-2			SNP 90K
716	IAAV2162	co-segregation	1A	1A-2			SNP 90K
717	CAP12_c523_58	co-segregation	1A	1A-2			SNP 90K
718	RAC875_c57566_61	co-segregation	1A	1A-2			SNP 90K
719	IAAV6100	co-segregation	1A	1A-2			SNP 90K
720	Kukri_c3987_386	co-segregation	1A	1A-2			SNP 90K
721	Kukri_c17412_1249	co-segregation	1A	1A-2			SNP 90K
722	RAC875_c77384_313	co-segregation	1A	1A-2			SNP 90K
723	RAC875_c39312_272	co-segregation	1A	1A-2			SNP 90K
724	Kukri_rep_c104959_641	co-segregation	1A	1A-2			SNP 90K
725	Kukri_c90832_410	co-segregation	1A	1A-2			SNP 90K
726	JD_c2288_2621	co-segregation	1A	1A-2			SNP 90K
727	Kukri_c310_1953	co-segregation	1A	1A-2			SNP 90K
728	Jagger_c2379_114	co-segregation	1A	1A-2			SNP 90K
729	BobWhite_c17732_1401	co-segregation	1A	1A-2			SNP 90K
730	CAP7_c1295_62	co-segregation	1A	1A-2			SNP 90K
731	wsnp_Ex_c52086_55808193	co-segregation	1A	1A-2			SNP 90K
732	wsnp_Ex_c36911_44767554	co-segregation	1A	1A-2			SNP 90K
733	RAC875_c5119_2696	co-segregation	1A	1A-2			SNP 90K
734	RAC875_c43002_382	co-segregation	1A	1A-2			SNP 90K
735	wsnp_Ex_rep_c69932_68893867	co-segregation	1A	1A-2			SNP 90K
736	wsnp_Ex_rep_c66872_65273203	co-segregation	1A	1A-2			SNP 90K
737	Kukri_c65610_572	co-segregation	1A	1A-2			SNP 90K
738	RAC875_c52947_84	co-segregation	1A	1A-2			SNP 90K
739	GENE-0171_87	co-segregation	1A	1A-2			SNP 90K
740	Ku_c20664_262	co-segregation	1A	1A-2			SNP 90K
741	wsnp_Ex_c1557_2973321	co-segregation	1A	1A-2			SNP 90K
742	Tdurum_contig84252_155	co-segregation	1A	1A-2			SNP 90K
743	BobWhite_c1027_360	co-segregation	1A	1A-2			SNP 90K
744	wsnp_Ra_c6891_11974621	co-segregation	1A	1A-2			SNP 90K
745	S-985876	175	1A	1A-2	0.795	49.931	GBS1.0-SNP
746	D-3945903	176	1A	1A-2	0.681	50.726	GBS1.0-DArT
747	S-3029132	177	1A	1A-2	0.433	51.407	GBS1.0-SNP
748	S-1668341	178	1A	1A-2	0.611	51.84	GBS1.0-SNP
749	D-2289006	179	1A	1A-2	0.455	52.451	GBS1.0-DArT
750	D-1665524	180	1A	1A-2	0.417	52.906	GBS1.0-DArT
751	D-3941216	181	1A	1A-2	0.225	53.323	GBS1.0-DArT
752	D-1129278	182	1A	1A-2	0.259	53.548	GBS1.0-DArT
753	S-3064672	co-segregation	1A	1A-2			GBS1.0-SNP
754	D-1091764	co-segregation	1A	1A-2			GBS1.0-DArT
755	D-997373	co-segregation	1A	1A-2			GBS1.0-DArT
756	S-3023800	co-segregation	1A	1A-2			GBS1.0-SNP
757	D-993411	183	1A	1A-2	0.227	53.807	GBS1.0-DArT
758	D-2276661	184	1A	1A-2	0.106	54.034	GBS1.0-DArT
759	D-1708028	185	1A	1A-2	0.122	54.14	GBS1.0-DArT
760	D-1090322	co-segregation	1A	1A-2			GBS1.0-DArT
761	D-1002937	co-segregation	1A	1A-2			GBS1.0-DArT
762	D-3570077	co-segregation	1A	1A-2			GBS1.0-DArT
763	D-1209635	186	1A	1A-2	0.16	54.262	GBS1.0-DArT
764	S-1206867	187	1A	1A-2	0.125	54.422	GBS1.0-SNP
765	D-1218238	188	1A	1A-2	0.141	54.547	GBS1.0-DArT
766	D-1114870	189	1A	1A-2	0.144	54.688	GBS1.0-DArT
767	S-1201133	co-segregation	1A	1A-2			GBS1.0-SNP
768	D-1119226	co-segregation	1A	1A-2			GBS1.0-DArT
769	D-1095921	co-segregation	1A	1A-2			GBS1.0-DArT
770	D-1108857	co-segregation	1A	1A-2			GBS1.0-DArT
771	D-1228330	190	1A	1A-2	0.141	54.832	GBS1.0-DArT
772	D-1377838	191	1A	1A-2	0.127	54.973	GBS1.0-DArT
773	D-1208558	192	1A	1A-2	0.158	55.1	GBS1.0-DArT
774	D-3034245	193	1A	1A-2	0.085	55.258	GBS1.0-DArT
775	S-1095138	194	1A	1A-2	0.072	55.343	GBS1.0-SNP
776	D-1122959	co-segregation	1A	1A-2			GBS1.0-DArT
777	D-3026199	195	1A	1A-2	0.045	55.415	GBS1.0-DArT
778	D-1086532	co-segregation	1A	1A-2			GBS1.0-DArT
779	D-1241935	196	1A	1A-2	0.021	55.46	GBS1.0-DArT
780	D-3028294	197	1A	1A-2	0.095	55.481	GBS1.0-DArT
781	S-3020917	co-segregation	1A	1A-2			GBS1.0-SNP
782	S-1093174	co-segregation	1A	1A-2			GBS1.0-SNP
783	S-1039623	co-segregation	1A	1A-2			GBS1.0-SNP
784	S-1120903	co-segregation	1A	1A-2			GBS1.0-SNP
785	D-1119273	co-segregation	1A	1A-2			GBS1.0-DArT
786	D-2309481	co-segregation	1A	1A-2			GBS1.0-DArT
787	D-1228115	co-segregation	1A	1A-2			GBS1.0-DArT
788	D-2282401	198	1A	1A-2	0.093	55.576	GBS1.0-DArT
789	D-1397745	co-segregation	1A	1A-2			GBS1.0-DArT
790	D-1126137	199	1A	1A-2	0.045	55.669	GBS1.0-DArT
791	D-3940225	co-segregation	1A	1A-2			GBS1.0-DArT
792	D-3960677	co-segregation	1A	1A-2			GBS1.0-DArT
793	D-3946748	co-segregation	1A	1A-2			GBS1.0-DArT
794	D-3950004	200	1A	1A-2	0.078	55.714	GBS1.0-DArT
795	S-3023789	co-segregation	1A	1A-2			GBS1.0-SNP
796	D-1150751	co-segregation	1A	1A-2			GBS1.0-DArT
797	D-992918	201	1A	1A-2	0.072	55.792	GBS1.0-DArT
798	D-1126203	202	1A	1A-2	0.134	55.864	GBS1.0-DArT
799	D-2327991	203	1A	1A-2	0.112	55.998	GBS1.0-DArT
800	D-1057186	204	1A	1A-2	0.139	56.11	GBS1.0-DArT
801	D-1070441	co-segregation	1A	1A-2			GBS1.0-DArT
802	D-1062991	co-segregation	1A	1A-2			GBS1.0-DArT
803	D-3946399	co-segregation	1A	1A-2			GBS1.0-DArT
804	D-1247733	co-segregation	1A	1A-2			GBS1.0-DArT
805	D-1303260	co-segregation	1A	1A-2			GBS1.0-DArT
806	D-3936654	co-segregation	1A	1A-2			GBS1.0-DArT
807	D-2261019	205	1A	1A-2	0.138	56.249	GBS1.0-DArT
808	S-1128516	206	1A	1A-2	0.233	56.387	GBS1.0-SNP
809	D-3034508	co-segregation	1A	1A-2			GBS1.0-DArT
810	S-3064615	co-segregation	1A	1A-2			GBS1.0-SNP
811	S-997175	207	1A	1A-2	0.101	56.62	GBS1.0-SNP
812	D-2301074	co-segregation	1A	1A-2			GBS1.0-DArT
813	D-3937615	co-segregation	1A	1A-2			GBS1.0-DArT
814	D-3934971	co-segregation	1A	1A-2			GBS1.0-DArT
815	D-3960898	co-segregation	1A	1A-2			GBS1.0-DArT
816	D-1126373	co-segregation	1A	1A-2			GBS1.0-DArT
817	D-979477	co-segregation	1A	1A-2			GBS1.0-DArT
818	D-1091645	co-segregation	1A	1A-2			GBS1.0-DArT
819	D-3023540	co-segregation	1A	1A-2			GBS1.0-DArT
820	D-3944128	co-segregation	1A	1A-2			GBS1.0-DArT
821	D-1261405	co-segregation	1A	1A-2			GBS1.0-DArT
822	D-1104221	co-segregation	1A	1A-2			GBS1.0-DArT
823	D-3940413	co-segregation	1A	1A-2			GBS1.0-DArT
824	D-992499	co-segregation	1A	1A-2			GBS1.0-DArT
825	D-1121503	208	1A	1A-2	0.015	56.721	GBS1.0-DArT
826	D-1103519	209	1A	1A-2	0.079	56.736	GBS1.0-DArT
827	D-1280037	co-segregation	1A	1A-2			GBS1.0-DArT
828	D-1158977	co-segregation	1A	1A-2			GBS1.0-DArT
829	D-3029185	210	1A	1A-2	0.074	56.815	GBS1.0-DArT
830	D-1694610	211	1A	1A-2	0.107	56.889	GBS1.0-DArT
831	D-2294185	co-segregation	1A	1A-2			GBS1.0-DArT
832	D-2289266	co-segregation	1A	1A-2			GBS1.0-DArT
833	D-2289219	212	1A	1A-2	0.154	56.996	GBS1.0-DArT
834	D-1131161	213	1A	1A-2	0.153	57.15	GBS1.0-DArT
835	D-1289332	214	1A	1A-2	0.235	57.303	GBS1.0-DArT
836	D-3954815	215	1A	1A-2	0.217	57.538	GBS1.0-DArT
837	D-1237384	216	1A	1A-2	0.445	57.755	GBS1.0-DArT
838	S-1229311	217	1A	1A-2	0.489	58.2	GBS1.0-SNP
839	D-1181967	218	1A	1A-2	0.424	58.689	GBS1.0-DArT
840	D-1081736	co-segregation	1A	1A-2			GBS1.0-DArT
841	D-1081508	co-segregation	1A	1A-2			GBS1.0-DArT
842	D-1011132	co-segregation	1A	1A-2			GBS1.0-DArT
843	D-1122560	219	1A	1A-2	0.294	59.113	GBS1.0-DArT
844	D-1105551	220	1A	1A-2	0.92	59.407	GBS1.0-DArT
845	S-1001565	221	1A	1A-2	0.227	60.327	GBS1.0-SNP
846	S-986660	co-segregation	1A	1A-2			GBS1.0-SNP
847	D-1221051	222	1A	1A-2	0.605	60.554	GBS1.0-DArT
848	RAC875_c9386_358	223	1A	1A-2	0.412	61.159	SNP 90K
849	S-977845	224	1A	1A-2	0.311	61.571	GBS1.0-SNP
850	D-2256997	225	1A	1A-2	0.378	61.882	GBS1.0-DArT
851	S-1005672	226	1A	1A-2	0.673	62.26	GBS1.0-SNP
852	D-1252400	227	1A	1A-2	3.057	62.933	GBS1.0-DArT
853	D-1111166	228	1A	1A-2	--	65.99	GBS1.0-DArT
854	wPt-8240	229	1B	1B-1	1.221	0	DArT (Wheat PstI (TaqI) V3)
855	D-4008980	230	1B	1B-1	0.355	1.221	GBS1.0-DArT
856	wPt-0655	231	1B	1B-1	0.316	1.576	DArT (Wheat PstI (TaqI) V3)
857	D-3950442	232	1B	1B-1	0.465	1.892	GBS1.0-DArT
858	D-3952804	233	1B	1B-1	0.602	2.357	GBS1.0-DArT
859	D-1382734	234	1B	1B-1	0.718	2.959	GBS1.0-DArT
860	D-3934318	235	1B	1B-1	0.617	3.677	GBS1.0-DArT
861	D-1106306	236	1B	1B-1	0.13	4.294	GBS1.0-DArT
862	S-978306	237	1B	1B-1	1.116	4.424	GBS1.0-SNP
863	D-1210498	co-segregation	1B	1B-1			GBS1.0-DArT
864	D-1696912	238	1B	1B-1	0.755	5.54	GBS1.0-DArT
865	D-1373726	239	1B	1B-1	0.421	6.295	GBS1.0-DArT
866	D-1379711	240	1B	1B-1	0.201	6.716	GBS1.0-DArT
867	S-981580	241	1B	1B-1	0.256	6.917	GBS1.0-SNP
868	D-1252688	242	1B	1B-1	0.111	7.173	GBS1.0-DArT
869	D-1208560	243	1B	1B-1	0.072	7.284	GBS1.0-DArT
870	D-4019998	244	1B	1B-1	0.304	7.356	GBS1.0-DArT
871	D-4005063	245	1B	1B-1	0.078	7.66	GBS1.0-DArT
872	D-3940129	246	1B	1B-1	0.166	7.738	GBS1.0-DArT
873	D-1115056	247	1B	1B-1	0.176	7.904	GBS1.0-DArT
874	D-3960744	248	1B	1B-1	0.087	8.08	GBS1.0-DArT
875	S-981235	249	1B	1B-1	0.187	8.167	GBS1.0-SNP
876	S-1091512	co-segregation	1B	1B-1			GBS1.0-SNP
877	D-4329232	co-segregation	1B	1B-1			GBS1.0-DArT
878	D-1264502	250	1B	1B-1	0.215	8.354	GBS1.0-DArT
879	S-999471	co-segregation	1B	1B-1			GBS1.0-SNP
880	D-1264748	251	1B	1B-1	0.652	8.569	GBS1.0-DArT
881	D-3026808	252	1B	1B-1	0.499	9.221	GBS1.0-DArT
882	D-3937739	253	1B	1B-1	0.174	9.72	GBS1.0-DArT
883	D-3945054	254	1B	1B-1	0.229	9.894	GBS1.0-DArT
884	D-1051712	255	1B	1B-1	0.127	10.123	GBS1.0-DArT
885	D-989879	256	1B	1B-1	0.063	10.25	GBS1.0-DArT
886	D-1092790	co-segregation	1B	1B-1			GBS1.0-DArT
887	D-1103492	co-segregation	1B	1B-1			GBS1.0-DArT
888	D-1096291	257	1B	1B-1	0.148	10.313	GBS1.0-DArT
889	D-3953706	258	1B	1B-1	0.179	10.461	GBS1.0-DArT
890	D-3025870	co-segregation	1B	1B-1			GBS1.0-DArT
891	D-1766021	259	1B	1B-1	0.557	10.64	GBS1.0-DArT
892	D-1258454	260	1B	1B-1	0.335	11.197	GBS1.0-DArT
893	wPt-2575	261	1B	1B-1	0.624	11.532	DArT (Wheat PstI (TaqI) V3)
894	D-3945280	262	1B	1B-1	0.038	12.156	GBS1.0-DArT
895	D-4329313	263	1B	1B-1	0.169	12.194	GBS1.0-DArT
896	D-1033127	co-segregation	1B	1B-1			GBS1.0-DArT
897	S-1216269	264	1B	1B-1	0.122	12.363	GBS1.0-SNP
898	D-1269076	265	1B	1B-1	0.134	12.485	GBS1.0-DArT
899	D-1286183	266	1B	1B-1	0.115	12.619	GBS1.0-DArT
900	D-2275129	267	1B	1B-1	0.144	12.734	GBS1.0-DArT
901	D-2278794	268	1B	1B-1	0.159	12.878	GBS1.0-DArT
902	D-1143462	co-segregation	1B	1B-1			GBS1.0-DArT
903	D-1260018	269	1B	1B-1	0.158	13.037	GBS1.0-DArT
904	D-3943494	270	1B	1B-1	0.143	13.195	GBS1.0-DArT
905	D-3943528	co-segregation	1B	1B-1			GBS1.0-DArT
906	D-1117081	271	1B	1B-1	0.113	13.338	GBS1.0-DArT
907	S-1163852	272	1B	1B-1	0.292	13.451	GBS1.0-SNP
908	D-1203374	273	1B	1B-1	0.313	13.743	GBS1.0-DArT
909	D-2275235	274	1B	1B-1	0.189	14.056	GBS1.0-DArT
910	D-4329660	275	1B	1B-1	0.227	14.245	GBS1.0-DArT
911	D-1397574	276	1B	1B-1	0.71	14.472	GBS1.0-DArT
912	wmc798	277	1B	1B-1	1.134	15.182	SSR
913	D-1131949	278	1B	1B-1	0.228	16.316	GBS1.0-DArT
914	S-1249642	279	1B	1B-1	0.182	16.544	GBS1.0-SNP
915	S-2276217	280	1B	1B-1	0.196	16.726	GBS1.0-SNP
916	D-1720155	co-segregation	1B	1B-1			GBS1.0-DArT
917	D-2311091	281	1B	1B-1	0.135	16.922	GBS1.0-DArT
918	D-1025459	282	1B	1B-1	0.208	17.057	GBS1.0-DArT
919	S-1093829	co-segregation	1B	1B-1			GBS1.0-SNP
920	D-3024056	283	1B	1B-1	0.059	17.265	GBS1.0-DArT
921	D-1087990	co-segregation	1B	1B-1			GBS1.0-DArT
922	D-996494	284	1B	1B-1	0.149	17.324	GBS1.0-DArT
923	D-1205079	285	1B	1B-1	0.074	17.473	GBS1.0-DArT
924	D-3533475	co-segregation	1B	1B-1			GBS1.0-DArT
925	D-1119497	co-segregation	1B	1B-1			GBS1.0-DArT
926	D-3944674	286	1B	1B-1	0.048	17.547	GBS1.0-DArT
927	D-1237400	287	1B	1B-1	0.037	17.595	GBS1.0-DArT
928	D-3533384	288	1B	1B-1	0.085	17.632	GBS1.0-DArT
929	D-1055751	289	1B	1B-1	0.059	17.717	GBS1.0-DArT
930	D-1125459	co-segregation	1B	1B-1			GBS1.0-DArT
931	D-4005968	290	1B	1B-1	0.114	17.776	GBS1.0-DArT
932	D-3948887	291	1B	1B-1	0.066	17.89	GBS1.0-DArT
933	D-1112434	292	1B	1B-1	0.12	17.956	GBS1.0-DArT
934	S-3222451	293	1B	1B-1	0.361	18.076	GBS1.0-SNP
935	D-1379344	co-segregation	1B	1B-1			GBS1.0-DArT
936	D-1105046	294	1B	1B-1	0.506	18.437	GBS1.0-DArT
937	D-1077756	295	1B	1B-1	0.214	18.943	GBS1.0-DArT
938	D-3938786	296	1B	1B-1	0.229	19.157	GBS1.0-DArT
939	D-2280342	297	1B	1B-1	0.111	19.386	GBS1.0-DArT
940	S-3021864	298	1B	1B-1	0.253	19.497	GBS1.0-SNP
941	D-2345685	299	1B	1B-1	0.392	19.75	GBS1.0-DArT
942	D-1249496	300	1B	1B-1	0.315	20.142	GBS1.0-DArT
943	D-3384745	301	1B	1B-1	0.365	20.457	GBS1.0-DArT
944	S-1022342	302	1B	1B-1	0.225	20.822	GBS1.0-SNP
945	D-4329533	303	1B	1B-1	0.224	21.047	GBS1.0-DArT
946	D-1350974	co-segregation	1B	1B-1			GBS1.0-DArT
947	D-3936343	co-segregation	1B	1B-1			GBS1.0-DArT
948	D-1023766	co-segregation	1B	1B-1			GBS1.0-DArT
949	D-1119411	304	1B	1B-1	0.172	21.271	GBS1.0-DArT
950	S-989167	305	1B	1B-1	0.421	21.443	GBS1.0-SNP
951	D-1281867	co-segregation	1B	1B-1			GBS1.0-DArT
952	D-985971	co-segregation	1B	1B-1			GBS1.0-DArT
953	D-1281249	co-segregation	1B	1B-1			GBS1.0-DArT
954	D-1099952	306	1B	1B-1	0.187	21.864	GBS1.0-DArT
955	D-1105413	307	1B	1B-1	0.114	22.051	GBS1.0-DArT
956	D-3954150	308	1B	1B-1	0.443	22.165	GBS1.0-DArT
957	D-2297966	309	1B	1B-1	0.526	22.608	GBS1.0-DArT
958	wPt-0328	310	1B	1B-1	2.547	23.134	DArT (Wheat PstI (TaqI) V3)
959	D-980628	311	1B	1B-1	0.14	25.681	GBS1.0-DArT
960	S-1111631	312	1B	1B-1	0.264	25.821	GBS1.0-SNP
961	D-1159680	313	1B	1B-1	0.215	26.085	GBS1.0-DArT
962	D-3953589	314	1B	1B-1	0.153	26.3	GBS1.0-DArT
963	D-3532650	315	1B	1B-1	0.145	26.453	GBS1.0-DArT
964	D-3949371	316	1B	1B-1	0.136	26.598	GBS1.0-DArT
965	D-1012381	317	1B	1B-1	0.234	26.734	GBS1.0-DArT
966	D-1160521	318	1B	1B-1	0.223	26.968	GBS1.0-DArT
967	D-1100397	319	1B	1B-1	0.085	27.191	GBS1.0-DArT
968	S-3028283	320	1B	1B-1	0.106	27.276	GBS1.0-SNP
969	D-1089620	321	1B	1B-1	0.075	27.382	GBS1.0-DArT
970	D-3064945	322	1B	1B-1	0.07	27.457	GBS1.0-DArT
971	D-3954321	323	1B	1B-1	0.081	27.527	GBS1.0-DArT
972	D-2260552	co-segregation	1B	1B-1			GBS1.0-DArT
973	D-1229564	324	1B	1B-1	0.013	27.608	GBS1.0-DArT
974	D-1127649	325	1B	1B-1	0.022	27.621	GBS1.0-DArT
975	D-4261156	co-segregation	1B	1B-1			GBS1.0-DArT
976	S-1130108	co-segregation	1B	1B-1			GBS1.0-SNP
977	D-1132527	co-segregation	1B	1B-1			GBS1.0-DArT
978	D-3957498	co-segregation	1B	1B-1			GBS1.0-DArT
979	D-3024364	co-segregation	1B	1B-1			GBS1.0-DArT
980	D-3942840	co-segregation	1B	1B-1			GBS1.0-DArT
981	D-1100552	co-segregation	1B	1B-1			GBS1.0-DArT
982	D-1107348	326	1B	1B-1	0.032	27.643	GBS1.0-DArT
983	D-3938710	co-segregation	1B	1B-1			GBS1.0-DArT
984	D-1229677	327	1B	1B-1	0.066	27.675	GBS1.0-DArT
985	D-1122880	328	1B	1B-1	0.029	27.741	GBS1.0-DArT
986	D-1103430	329	1B	1B-1	0.001	27.77	GBS1.0-DArT
987	D-981782	co-segregation	1B	1B-1			GBS1.0-DArT
988	S-1047341	co-segregation	1B	1B-1			GBS1.0-SNP
989	D-4008728	co-segregation	1B	1B-1			GBS1.0-DArT
990	S-983031	co-segregation	1B	1B-1			GBS1.0-SNP
991	D-1105108	co-segregation	1B	1B-1			GBS1.0-DArT
992	D-3943301	330	1B	1B-1	0.045	27.771	GBS1.0-DArT
993	D-1113179	co-segregation	1B	1B-1			GBS1.0-DArT
994	D-1126017	co-segregation	1B	1B-1			GBS1.0-DArT
995	D-2291345	331	1B	1B-1	0.038	27.816	GBS1.0-DArT
996	D-1126396	332	1B	1B-1	0.062	27.854	GBS1.0-DArT
997	D-4003336	333	1B	1B-1	0.056	27.916	GBS1.0-DArT
998	D-1120108	334	1B	1B-1	0.058	27.972	GBS1.0-DArT
999	D-3533832	335	1B	1B-1	0.075	28.03	GBS1.0-DArT
1000	D-3532784	co-segregation	1B	1B-1			GBS1.0-DArT
1001	D-1206587	co-segregation	1B	1B-1			GBS1.0-DArT
1002	D-1062346	336	1B	1B-1	0.051	28.105	GBS1.0-DArT
1003	D-3956450	337	1B	1B-1	0.042	28.156	GBS1.0-DArT
1004	D-982291	co-segregation	1B	1B-1			GBS1.0-DArT
1005	D-1201279	338	1B	1B-1	0.083	28.198	GBS1.0-DArT
1006	D-1219486	339	1B	1B-1	0.063	28.281	GBS1.0-DArT
1007	D-1111122	340	1B	1B-1	0.045	28.344	GBS1.0-DArT
1008	D-1205563	341	1B	1B-1	0.167	28.389	GBS1.0-DArT
1009	D-4008343	342	1B	1B-1	0.349	28.556	GBS1.0-DArT
1010	D-1113378	343	1B	1B-1	0.216	28.905	GBS1.0-DArT
1011	D-2300612	344	1B	1B-1	0.294	29.121	GBS1.0-DArT
1012	D-1257517	345	1B	1B-1	0.272	29.415	GBS1.0-DArT
1013	D-1237149	346	1B	1B-1	0.408	29.687	GBS1.0-DArT
1014	D-1104008	347	1B	1B-1	0.411	30.095	GBS1.0-DArT
1015	S-1089991	348	1B	1B-1	0.38	30.506	GBS1.0-SNP
1016	D-1253454	349	1B	1B-1	1.713	30.886	GBS1.0-DArT
1017	D-1205534	350	1B	1B-1	2.376	32.599	GBS1.0-DArT
1018	wPt-0308	351	1B	1B-1	1.834	34.975	DArT (Wheat PstI (TaqI) V3)
1019	wPt-2988	352	1B	1B-1	0.219	36.809	DArT (Wheat PstI (TaqI) V3)
1020	wPt-2395	353	1B	1B-1	0.24	37.028	DArT (Wheat PstI (TaqI) V3)
1021	wPt-1912	354	1B	1B-1	0.14	37.268	DArT (Wheat PstI (TaqI) V3)
1022	wPt-7138	co-segregation	1B	1B-1			DArT (Wheat PstI (TaqI) V3)
1023	wPt-3411	co-segregation	1B	1B-1			DArT (Wheat PstI (TaqI) V3)
1024	wPt-6370	355	1B	1B-1	0.142	37.408	DArT (Wheat PstI (TaqI) V3)
1025	wPt-8267	356	1B	1B-1	0.347	37.55	DArT (Wheat PstI (TaqI) V3)
1026	wPt-7094	co-segregation	1B	1B-1			DArT (Wheat PstI (TaqI) V3)
1027	wPt-7259	357	1B	1B-1	0.145	37.897	DArT (Wheat PstI (TaqI) V3)
1028	wPt-731699	358	1B	1B-1	0.22	38.042	DArT (Wheat PstI (TaqI) V3)
1029	wPt-669239	359	1B	1B-1	0.232	38.262	DArT (Wheat PstI (TaqI) V3)
1030	wPt-1560	360	1B	1B-1	0.346	38.494	DArT (Wheat PstI (TaqI) V3)
1031	wPt-8320	361	1B	1B-1	0.154	38.84	DArT (Wheat PstI (TaqI) V3)
1032	tPt-0283	362	1B	1B-1	0.103	38.994	DArT (Wheat PstI (TaqI) V3)
1033	wPt-0983	363	1B	1B-1	0.46	39.097	DArT (Wheat PstI (TaqI) V3)
1034	wPt-7708	364	1B	1B-1	0.288	39.557	DArT (Wheat PstI (TaqI) V3)
1035	wPt-9317	365	1B	1B-1	0.273	39.845	DArT (Wheat PstI (TaqI) V3)
1036	swes11	366	1B	1B-1	0.323	40.118	SSR
1037	swes215	367	1B	1B-1	0.264	40.441	SSR
1038	wPt-9639	368	1B	1B-1	0.214	40.705	DArT (Wheat PstI (TaqI) V3)
1039	wPt-741297	369	1B	1B-1	1.555	40.919	DArT (Wheat PstI (TaqI) V3)
1040	wPt-1568	370	1B	1B-1	--	42.474	DArT (Wheat PstI (TaqI) V3)
1041	D-3951839	371	1B	1B-2	2.037	0	GBS1.0-DArT
1042	D-1254533	372	1B	1B-2	0.836	2.037	GBS1.0-DArT
1043	S-1685994	373	1B	1B-2	0.365	2.873	GBS1.0-SNP
1044	D-3956161	374	1B	1B-2	0.814	3.238	GBS1.0-DArT
1045	D-996292	375	1B	1B-2	1.105	4.052	GBS1.0-DArT
1046	D-1095264	376	1B	1B-2	0.308	5.157	GBS1.0-DArT
1047	D-2295968	377	1B	1B-2	0.438	5.465	GBS1.0-DArT
1048	D-1225005	378	1B	1B-2	0.31	5.903	GBS1.0-DArT
1049	S-994762	co-segregation	1B	1B-2			GBS1.0-SNP
1050	S-2262729	co-segregation	1B	1B-2			GBS1.0-SNP
1051	D-1190331	379	1B	1B-2	0.115	6.213	GBS1.0-DArT
1052	D-2278064	380	1B	1B-2	0.145	6.328	GBS1.0-DArT
1053	D-3533876	381	1B	1B-2	0.066	6.473	GBS1.0-DArT
1054	D-3533228	382	1B	1B-2	0.293	6.539	GBS1.0-DArT
1055	D-3952997	383	1B	1B-2	0.184	6.832	GBS1.0-DArT
1056	S-1096349	384	1B	1B-2	0.419	7.016	GBS1.0-SNP
1057	D-1064172	385	1B	1B-2	0.252	7.435	GBS1.0-DArT
1058	S-1089763	386	1B	1B-2	0.162	7.687	GBS1.0-SNP
1059	S-1110494	co-segregation	1B	1B-2			GBS1.0-SNP
1060	D-1159486	387	1B	1B-2	0.146	7.849	GBS1.0-DArT
1061	D-1090804	388	1B	1B-2	0.309	7.995	GBS1.0-DArT
1062	D-3954866	co-segregation	1B	1B-2			GBS1.0-DArT
1063	D-3952739	389	1B	1B-2	0.205	8.304	GBS1.0-DArT
1064	D-2323710	390	1B	1B-2	0.105	8.509	GBS1.0-DArT
1065	D-1068903	co-segregation	1B	1B-2			GBS1.0-DArT
1066	D-1111997	391	1B	1B-2	0.097	8.614	GBS1.0-DArT
1067	D-4008199	392	1B	1B-2	0.618	8.711	GBS1.0-DArT
1068	D-1269269	393	1B	1B-2	0.193	9.329	GBS1.0-DArT
1069	D-1100365	394	1B	1B-2	0.114	9.522	GBS1.0-DArT
1070	D-1107995	co-segregation	1B	1B-2			GBS1.0-DArT
1071	D-3948637	395	1B	1B-2	0.339	9.636	GBS1.0-DArT
1072	D-1003781	396	1B	1B-2	0.252	9.975	GBS1.0-DArT
1073	D-1254318	397	1B	1B-2	0.178	10.227	GBS1.0-DArT
1074	S-1064807	398	1B	1B-2	0.132	10.405	GBS1.0-SNP
1075	D-3946979	399	1B	1B-2	0.184	10.537	GBS1.0-DArT
1076	D-3024271	400	1B	1B-2	0.096	10.721	GBS1.0-DArT
1077	D-3384667	401	1B	1B-2	0.173	10.817	GBS1.0-DArT
1078	D-3024514	402	1B	1B-2	0.248	10.99	GBS1.0-DArT
1079	D-1109738	403	1B	1B-2	0.367	11.238	GBS1.0-DArT
1080	S-1090566	404	1B	1B-2	0.095	11.605	GBS1.0-SNP
1081	D-3534149	405	1B	1B-2	0.133	11.7	GBS1.0-DArT
1082	D-4009206	406	1B	1B-2	0.076	11.833	GBS1.0-DArT
1083	S-1164132	407	1B	1B-2	0.206	11.909	GBS1.0-SNP
1084	D-1164132	co-segregation	1B	1B-2			GBS1.0-DArT
1085	D-3021820	408	1B	1B-2	0.136	12.115	GBS1.0-DArT
1086	D-3948492	409	1B	1B-2	0.141	12.251	GBS1.0-DArT
1087	D-1161223	410	1B	1B-2	0.043	12.392	GBS1.0-DArT
1088	D-1092345	411	1B	1B-2	0.118	12.435	GBS1.0-DArT
1089	D-1256031	412	1B	1B-2	0.108	12.553	GBS1.0-DArT
1090	D-1695887	413	1B	1B-2	0.044	12.661	GBS1.0-DArT
1091	D-1104436	414	1B	1B-2	0.298	12.705	GBS1.0-DArT
1092	D-3025874	415	1B	1B-2	0.165	13.003	GBS1.0-DArT
1093	D-2256718	416	1B	1B-2	0.083	13.168	GBS1.0-DArT
1094	wmc626	417	1B	1B-2	0.197	13.251	SSR
1095	D-3023726	418	1B	1B-2	0.103	13.448	GBS1.0-DArT
1096	D-1051067	419	1B	1B-2	0.05	13.551	GBS1.0-DArT
1097	D-1093562	420	1B	1B-2	0.04	13.601	GBS1.0-DArT
1098	D-3031609	421	1B	1B-2	0.017	13.641	GBS1.0-DArT
1099	D-1342621	422	1B	1B-2	0.063	13.658	GBS1.0-DArT
1100	D-1077116	423	1B	1B-2	0.257	13.721	GBS1.0-DArT
1101	D-1117802	co-segregation	1B	1B-2			GBS1.0-DArT
1102	D-1103954	424	1B	1B-2	0.028	13.978	GBS1.0-DArT
1103	D-980712	425	1B	1B-2	0.028	14.006	GBS1.0-DArT
1104	D-2280958	426	1B	1B-2	0.054	14.034	GBS1.0-DArT
1105	S-3222160	427	1B	1B-2	0.064	14.088	GBS1.0-SNP
1106	D-3946834	co-segregation	1B	1B-2			GBS1.0-DArT
1107	D-1112014	428	1B	1B-2	0.132	14.152	GBS1.0-DArT
1108	D-3959407	429	1B	1B-2	0.275	14.284	GBS1.0-DArT
1109	S-1863359	430	1B	1B-2	0.198	14.559	GBS1.0-SNP
1110	D-2326413	431	1B	1B-2	0.142	14.757	GBS1.0-DArT
1111	D-1081898	432	1B	1B-2	0.059	14.899	GBS1.0-DArT
1112	D-1159763	433	1B	1B-2	0.063	14.958	GBS1.0-DArT
1113	S-3956491	434	1B	1B-2	0.131	15.021	GBS1.0-SNP
1114	D-1113706	435	1B	1B-2	0.09	15.152	GBS1.0-DArT
1115	S-1025502	436	1B	1B-2	0.086	15.242	GBS1.0-SNP
1116	S-1136150	437	1B	1B-2	0.152	15.328	GBS1.0-SNP
1117	D-1088109	438	1B	1B-2	0.043	15.48	GBS1.0-DArT
1118	D-1233690	439	1B	1B-2	0.041	15.523	GBS1.0-DArT
1119	D-1054850	440	1B	1B-2	0.076	15.564	GBS1.0-DArT
1120	D-1237479	441	1B	1B-2	0.067	15.64	GBS1.0-DArT
1121	D-1075417	442	1B	1B-2	0.049	15.707	GBS1.0-DArT
1122	D-4005083	443	1B	1B-2	0.076	15.756	GBS1.0-DArT
1123	D-3956735	co-segregation	1B	1B-2			GBS1.0-DArT
1124	D-2309675	co-segregation	1B	1B-2			GBS1.0-DArT
1125	D-1092243	co-segregation	1B	1B-2			GBS1.0-DArT
1126	D-1129495	444	1B	1B-2	0.03	15.832	GBS1.0-DArT
1127	D-1160538	445	1B	1B-2	0.038	15.862	GBS1.0-DArT
1128	S-983080	co-segregation	1B	1B-2			GBS1.0-SNP
1129	D-1193859	446	1B	1B-2	0.033	15.9	GBS1.0-DArT
1130	D-2304066	447	1B	1B-2	0.053	15.933	GBS1.0-DArT
1131	D-2291619	co-segregation	1B	1B-2			GBS1.0-DArT
1132	D-4329248	co-segregation	1B	1B-2			GBS1.0-DArT
1133	D-1164118	448	1B	1B-2	0.03	15.986	GBS1.0-DArT
1134	D-1255448	449	1B	1B-2	0.073	16.016	GBS1.0-DArT
1135	D-1025403	450	1B	1B-2	0.014	16.089	GBS1.0-DArT
1136	S-4329764	co-segregation	1B	1B-2			GBS1.0-SNP
1137	D-1121330	451	1B	1B-2	0.078	16.103	GBS1.0-DArT
1138	D-2262200	452	1B	1B-2	0.025	16.181	GBS1.0-DArT
1139	D-3948133	453	1B	1B-2	0.037	16.206	GBS1.0-DArT
1140	D-1106925	454	1B	1B-2	0.02	16.243	GBS1.0-DArT
1141	D-1226085	co-segregation	1B	1B-2			GBS1.0-DArT
1142	D-1080132	455	1B	1B-2	0.023	16.263	GBS1.0-DArT
1143	D-1102532	456	1B	1B-2	0.045	16.286	GBS1.0-DArT
1144	S-3945004	457	1B	1B-2	0.023	16.331	GBS1.0-SNP
1145	S-4001975	co-segregation	1B	1B-2			GBS1.0-SNP
1146	D-3949043	co-segregation	1B	1B-2			GBS1.0-DArT
1147	D-2291240	co-segregation	1B	1B-2			GBS1.0-DArT
1148	D-1109517	co-segregation	1B	1B-2			GBS1.0-DArT
1149	D-3948017	458	1B	1B-2	0.019	16.354	GBS1.0-DArT
1150	D-4007990	459	1B	1B-2	0.017	16.373	GBS1.0-DArT
1151	S-1395486	460	1B	1B-2	0.024	16.39	GBS1.0-SNP
1152	D-2306242	co-segregation	1B	1B-2			GBS1.0-DArT
1153	D-1036303	co-segregation	1B	1B-2			GBS1.0-DArT
1154	S-1023910	co-segregation	1B	1B-2			GBS1.0-SNP
1155	D-3943186	461	1B	1B-2	0.091	16.414	GBS1.0-DArT
1156	D-3534135	462	1B	1B-2	0.167	16.505	GBS1.0-DArT
1157	D-1120791	463	1B	1B-2	0.059	16.672	GBS1.0-DArT
1158	D-1003719	464	1B	1B-2	0.05	16.731	GBS1.0-DArT
1159	D-1107769	465	1B	1B-2	0.075	16.781	GBS1.0-DArT
1160	D-3954588	466	1B	1B-2	0.06	16.856	GBS1.0-DArT
1161	D-2282441	467	1B	1B-2	0.105	16.916	GBS1.0-DArT
1162	D-1104755	468	1B	1B-2	0.038	17.021	GBS1.0-DArT
1163	S-1092395	co-segregation	1B	1B-2			GBS1.0-SNP
1164	S-979170	469	1B	1B-2	0.085	17.059	GBS1.0-SNP
1165	S-2257474	470	1B	1B-2	0.017	17.144	GBS1.0-SNP
1166	S-1083702	co-segregation	1B	1B-2			GBS1.0-SNP
1167	D-1225216	co-segregation	1B	1B-2			GBS1.0-DArT
1168	D-2305368	471	1B	1B-2	0.138	17.161	GBS1.0-DArT
1169	D-3940549	472	1B	1B-2	0.074	17.299	GBS1.0-DArT
1170	S-1090571	473	1B	1B-2	0.124	17.373	GBS1.0-SNP
1171	D-1126854	co-segregation	1B	1B-2			GBS1.0-DArT
1172	S-3959624	474	1B	1B-2	0.043	17.497	GBS1.0-SNP
1173	S-1062366	co-segregation	1B	1B-2			GBS1.0-SNP
1174	D-1120305	co-segregation	1B	1B-2			GBS1.0-DArT
1175	D-1146501	co-segregation	1B	1B-2			GBS1.0-DArT
1176	S-1089962	co-segregation	1B	1B-2			GBS1.0-SNP
1177	D-1265697	475	1B	1B-2	0.055	17.54	GBS1.0-DArT
1178	S-1212812	476	1B	1B-2	0.093	17.595	GBS1.0-SNP
1179	S-1051996	477	1B	1B-2	0.198	17.688	GBS1.0-SNP
1180	D-1240338	478	1B	1B-2	0.239	17.886	GBS1.0-DArT
1181	S-1088865	479	1B	1B-2	0.135	18.125	GBS1.0-SNP
1182	D-2277027	480	1B	1B-2	0.232	18.26	GBS1.0-DArT
1183	S-1072827	481	1B	1B-2	0.203	18.492	GBS1.0-SNP
1184	D-1256204	482	1B	1B-2	0.166	18.695	GBS1.0-DArT
1185	S-1713910	483	1B	1B-2	0.185	18.861	GBS1.0-SNP
1186	D-1129420	484	1B	1B-2	0.155	19.046	GBS1.0-DArT
1187	S-1036504	485	1B	1B-2	0.106	19.201	GBS1.0-SNP
1188	S-1024654	486	1B	1B-2	0.032	19.307	GBS1.0-SNP
1189	S-1208797	co-segregation	1B	1B-2			GBS1.0-SNP
1190	D-1081953	487	1B	1B-2	0.133	19.339	GBS1.0-DArT
1191	S-3064540	488	1B	1B-2	0.028	19.472	GBS1.0-SNP
1192	D-4005455	co-segregation	1B	1B-2			GBS1.0-DArT
1193	D-1114199	co-segregation	1B	1B-2			GBS1.0-DArT
1194	S-1212076	co-segregation	1B	1B-2			GBS1.0-SNP
1195	S-2266714	co-segregation	1B	1B-2			GBS1.0-SNP
1196	S-3028745	co-segregation	1B	1B-2			GBS1.0-SNP
1197	S-3064366	co-segregation	1B	1B-2			GBS1.0-SNP
1198	S-1088521	co-segregation	1B	1B-2			GBS1.0-SNP
1199	S-1065218	co-segregation	1B	1B-2			GBS1.0-SNP
1200	S-1093781	co-segregation	1B	1B-2			GBS1.0-SNP
1201	S-2282248	co-segregation	1B	1B-2			GBS1.0-SNP
1202	S-1230705	489	1B	1B-2	0.057	19.5	GBS1.0-SNP
1203	D-1096606	490	1B	1B-2	0.047	19.557	GBS1.0-DArT
1204	S-2252712	491	1B	1B-2	0.05	19.604	GBS1.0-SNP
1205	S-1196718	co-segregation	1B	1B-2			GBS1.0-SNP
1206	S-979844	492	1B	1B-2	0.093	19.654	GBS1.0-SNP
1207	S-1205142	co-segregation	1B	1B-2			GBS1.0-SNP
1208	S-1207349	co-segregation	1B	1B-2			GBS1.0-SNP
1209	D-1717789	co-segregation	1B	1B-2			GBS1.0-DArT
1210	S-980261	co-segregation	1B	1B-2			GBS1.0-SNP
1211	D-3385299	co-segregation	1B	1B-2			GBS1.0-DArT
1212	S-1145134	co-segregation	1B	1B-2			GBS1.0-SNP
1213	D-1110104	493	1B	1B-2	0.133	19.747	GBS1.0-DArT
1214	S-1106896	494	1B	1B-2	0.047	19.88	GBS1.0-SNP
1215	D-1253364	495	1B	1B-2	0.057	19.927	GBS1.0-DArT
1216	S-1068770	496	1B	1B-2	0.012	19.984	GBS1.0-SNP
1217	D-3956166	co-segregation	1B	1B-2			GBS1.0-DArT
1218	D-3020433	497	1B	1B-2	0.029	19.996	GBS1.0-DArT
1219	D-3936499	498	1B	1B-2	0.051	20.025	GBS1.0-DArT
1220	S-984358	499	1B	1B-2	0.11	20.076	GBS1.0-SNP
1221	D-2275645	co-segregation	1B	1B-2			GBS1.0-DArT
1222	D-2276819	500	1B	1B-2	0.09	20.186	GBS1.0-DArT
1223	D-1185112	501	1B	1B-2	0.071	20.276	GBS1.0-DArT
1224	D-4329807	502	1B	1B-2	0.02	20.347	GBS1.0-DArT
1225	D-1144770	503	1B	1B-2	0.094	20.367	GBS1.0-DArT
1226	D-1717901	co-segregation	1B	1B-2			GBS1.0-DArT
1227	S-1129298	co-segregation	1B	1B-2			GBS1.0-SNP
1228	S-1016148	504	1B	1B-2	0.169	20.461	GBS1.0-SNP
1229	D-1042683	505	1B	1B-2	0.145	20.63	GBS1.0-DArT
1230	D-1104627	506	1B	1B-2	0.062	20.775	GBS1.0-DArT
1231	S-1104210	507	1B	1B-2	0.039	20.837	GBS1.0-SNP
1232	D-2245633	co-segregation	1B	1B-2			GBS1.0-DArT
1233	S-1092694	508	1B	1B-2	0.064	20.876	GBS1.0-SNP
1234	D-1255934	509	1B	1B-2	0.016	20.94	GBS1.0-DArT
1235	D-3385277	510	1B	1B-2	0.087	20.956	GBS1.0-DArT
1236	D-1233524	511	1B	1B-2	0.061	21.043	GBS1.0-DArT
1237	D-1251392	512	1B	1B-2	0.195	21.104	GBS1.0-DArT
1238	D-3533390	513	1B	1B-2	0.086	21.299	GBS1.0-DArT
1239	D-1137277	514	1B	1B-2	0.058	21.385	GBS1.0-DArT
1240	D-1008256	515	1B	1B-2	0.055	21.443	GBS1.0-DArT
1241	D-4329520	516	1B	1B-2	0.098	21.498	GBS1.0-DArT
1242	S-985165	517	1B	1B-2	0.076	21.596	GBS1.0-SNP
1243	S-1255451	co-segregation	1B	1B-2			GBS1.0-SNP
1244	D-3954844	518	1B	1B-2	0.053	21.672	GBS1.0-DArT
1245	D-3949341	519	1B	1B-2	0.032	21.725	GBS1.0-DArT
1246	S-1166607	520	1B	1B-2	0.034	21.757	GBS1.0-SNP
1247	S-3957258	co-segregation	1B	1B-2			GBS1.0-SNP
1248	S-3025208	521	1B	1B-2	0.034	21.791	GBS1.0-SNP
1249	D-1066890	522	1B	1B-2	0.052	21.825	GBS1.0-DArT
1250	D-3384627	523	1B	1B-2	0.037	21.877	GBS1.0-DArT
1251	D-1215559	524	1B	1B-2	0.067	21.914	GBS1.0-DArT
1252	S-2341788	525	1B	1B-2	0.058	21.981	GBS1.0-SNP
1253	S-1085163	co-segregation	1B	1B-2			GBS1.0-SNP
1254	D-4262299	co-segregation	1B	1B-2			GBS1.0-DArT
1255	S-1049867	co-segregation	1B	1B-2			GBS1.0-SNP
1256	D-1091003	co-segregation	1B	1B-2			GBS1.0-DArT
1257	D-2293994	co-segregation	1B	1B-2			GBS1.0-DArT
1258	S-1167425	co-segregation	1B	1B-2			GBS1.0-SNP
1259	D-2356425	526	1B	1B-2	0.108	22.039	GBS1.0-DArT
1260	S-994111	527	1B	1B-2	0.093	22.147	GBS1.0-SNP
1261	D-1234822	528	1B	1B-2	0.007	22.24	GBS1.0-DArT
1262	D-1232997	529	1B	1B-2	0.089	22.247	GBS1.0-DArT
1263	D-1376176	530	1B	1B-2	0.126	22.336	GBS1.0-DArT
1264	D-1071331	531	1B	1B-2	0.104	22.462	GBS1.0-DArT
1265	S-985165	532	1B	1B-2	0.187	22.566	GBS1.0-SNP
1266	S-1043059	533	1B	1B-2	0.099	22.753	GBS1.0-SNP
1267	S-1093432	534	1B	1B-2	0.132	22.852	GBS1.0-SNP
1268	D-1129214	co-segregation	1B	1B-2			GBS1.0-DArT
1269	S-2276098	co-segregation	1B	1B-2			GBS1.0-SNP
1270	S-1153363	535	1B	1B-2	0.098	22.984	GBS1.0-SNP
1271	D-3951095	536	1B	1B-2	0.076	23.082	GBS1.0-DArT
1272	D-1139613	537	1B	1B-2	0.048	23.158	GBS1.0-DArT
1273	S-1091112	538	1B	1B-2	0.018	23.206	GBS1.0-SNP
1274	S-1002357	co-segregation	1B	1B-2			GBS1.0-SNP
1275	S-1089869	co-segregation	1B	1B-2			GBS1.0-SNP
1276	S-1088941	co-segregation	1B	1B-2			GBS1.0-SNP
1277	S-1127717	539	1B	1B-2	0.08	23.224	GBS1.0-SNP
1278	D-1150435	540	1B	1B-2	0.054	23.304	GBS1.0-DArT
1279	D-3949423	541	1B	1B-2	0.078	23.358	GBS1.0-DArT
1280	D-3945596	co-segregation	1B	1B-2			GBS1.0-DArT
1281	D-1088900	542	1B	1B-2	0.061	23.436	GBS1.0-DArT
1282	D-2249853	543	1B	1B-2	0.043	23.497	GBS1.0-DArT
1283	D-2285060	544	1B	1B-2	0.195	23.54	GBS1.0-DArT
1284	D-1687570	545	1B	1B-2	0.215	23.735	GBS1.0-DArT
1285	D-3941424	546	1B	1B-2	0.231	23.95	GBS1.0-DArT
1286	D-1105781	547	1B	1B-2	0.087	24.181	GBS1.0-DArT
1287	S-1112755	548	1B	1B-2	0.155	24.268	GBS1.0-SNP
1288	D-1123027	549	1B	1B-2	0.094	24.423	GBS1.0-DArT
1289	S-3570098	550	1B	1B-2	0.169	24.517	GBS1.0-SNP
1290	D-1131916	551	1B	1B-2	0.097	24.686	GBS1.0-DArT
1291	S-988391	552	1B	1B-2	0.202	24.783	GBS1.0-SNP
1292	D-1122554	553	1B	1B-2	0.094	24.985	GBS1.0-DArT
1293	D-1215848	554	1B	1B-2	0.291	25.079	GBS1.0-DArT
1294	D-1020313	555	1B	1B-2	0.128	25.37	GBS1.0-DArT
1295	S-3027756	556	1B	1B-2	0.464	25.498	GBS1.0-SNP
1296	S-2264520	557	1B	1B-2	0.21	25.962	GBS1.0-SNP
1297	D-1145391	558	1B	1B-2	1.775	26.172	GBS1.0-DArT
1298	S-2256569	559	1B	1B-2	2.158	27.947	GBS1.0-SNP
1299	wmc611	560	1B	1B-2	0.667	30.105	SSR
1300	wsnp_CAP12_c399_219300	561	1B	1B-2	0.386	30.772	SNP 90K
1301	RAC875_rep_c110216_250	co-segregation	1B	1B-2			SNP 90K
1302	RAC875_c30381_573	co-segregation	1B	1B-2			SNP 90K
1303	Excalibur_c64533_980	co-segregation	1B	1B-2			SNP 90K
1304	Kukri_c62848_106	co-segregation	1B	1B-2			SNP 90K
1305	cfd65	562	1B	1B-2	0.502	31.158	SSR
1306	Tdurum_contig83763_107	563	1B	1B-2	0.15	31.66	SNP 90K
1307	wsnp_JD_rep_c49357_33576509	co-segregation	1B	1B-2			SNP 90K
1308	Excalibur_c10319_229	co-segregation	1B	1B-2			SNP 90K
1309	BS00011450_51	co-segregation	1B	1B-2			SNP 90K
1310	Kukri_rep_c101550_113	co-segregation	1B	1B-2			SNP 90K
1311	tplb0029b01_1022	co-segregation	1B	1B-2			SNP 90K
1312	GENE-0227_217	co-segregation	1B	1B-2			SNP 90K
1313	wsnp_RFL_Contig4726_5654774	co-segregation	1B	1B-2			SNP 90K
1314	BobWhite_c4236_410	co-segregation	1B	1B-2			SNP 90K
1315	BS00010352_51	co-segregation	1B	1B-2			SNP 90K
1316	BobWhite_c8713_420	co-segregation	1B	1B-2			SNP 90K
1317	tplb0029b01_123	co-segregation	1B	1B-2			SNP 90K
1318	BobWhite_c22266_315	co-segregation	1B	1B-2			SNP 90K
1319	wsnp_Ex_c1412_2711077	co-segregation	1B	1B-2			SNP 90K
1320	Ra_c3837_797	co-segregation	1B	1B-2			SNP 90K
1321	RAC875_c79971_61	co-segregation	1B	1B-2			SNP 90K
1322	Ex_c34070_464	co-segregation	1B	1B-2			SNP 90K
1323	Tdurum_contig31624_230	co-segregation	1B	1B-2			SNP 90K
1324	Tdurum_contig13391_680	co-segregation	1B	1B-2			SNP 90K
1325	Tdurum_contig60809_255	co-segregation	1B	1B-2			SNP 90K
1326	IAAV5269	co-segregation	1B	1B-2			SNP 90K
1327	tplb0024i16_1177	co-segregation	1B	1B-2			SNP 90K
1328	Ra_c16069_1820	co-segregation	1B	1B-2			SNP 90K
1329	Tdurum_contig7497_570	co-segregation	1B	1B-2			SNP 90K
1330	RAC875_c21131_3615	co-segregation	1B	1B-2			SNP 90K
1331	Ra_c7745_1438	co-segregation	1B	1B-2			SNP 90K
1332	Ku_c3893_771	co-segregation	1B	1B-2			SNP 90K
1333	tplb0024i16_800	co-segregation	1B	1B-2			SNP 90K
1334	wsnp_Ex_c14_27570	co-segregation	1B	1B-2			SNP 90K
1335	IAAV7260	co-segregation	1B	1B-2			SNP 90K
1336	Ra_c70039_1705	co-segregation	1B	1B-2			SNP 90K
1337	RAC875_c44452_438	co-segregation	1B	1B-2			SNP 90K
1338	wsnp_RFL_Contig373_3974834	co-segregation	1B	1B-2			SNP 90K
1339	Tdurum_contig63991_280	co-segregation	1B	1B-2			SNP 90K
1340	Tdurum_contig63991_186	co-segregation	1B	1B-2			SNP 90K
1341	RAC875_c50365_521	co-segregation	1B	1B-2			SNP 90K
1342	wsnp_Ex_rep_c69266_68192766	co-segregation	1B	1B-2			SNP 90K
1343	wsnp_RFL_Contig2794_2564017	co-segregation	1B	1B-2			SNP 90K
1344	Excalibur_c5052_151	co-segregation	1B	1B-2			SNP 90K
1345	RAC875_c11749_97	co-segregation	1B	1B-2			SNP 90K
1346	RAC875_c24429_132	co-segregation	1B	1B-2			SNP 90K
1347	Excalibur_c20228_135	co-segregation	1B	1B-2			SNP 90K
1348	Kukri_c7428_604	co-segregation	1B	1B-2			SNP 90K
1349	BS00062942_51	co-segregation	1B	1B-2			SNP 90K
1350	BobWhite_rep_c66146_237	co-segregation	1B	1B-2			SNP 90K
1351	Tdurum_contig288_253	co-segregation	1B	1B-2			SNP 90K
1352	Ku_c18793_951	co-segregation	1B	1B-2			SNP 90K
1353	Excalibur_rep_c66306_499	co-segregation	1B	1B-2			SNP 90K
1354	Tdurum_contig63991_404	co-segregation	1B	1B-2			SNP 90K
1355	RAC875_c16677_56	co-segregation	1B	1B-2			SNP 90K
1356	Kukri_c11580_451	co-segregation	1B	1B-2			SNP 90K
1357	RAC875_c63421_83	co-segregation	1B	1B-2			SNP 90K
1358	Kukri_rep_c111213_148	co-segregation	1B	1B-2			SNP 90K
1359	Kukri_c62848_1581	co-segregation	1B	1B-2			SNP 90K
1360	RAC875_c37031_312	co-segregation	1B	1B-2			SNP 90K
1361	Tdurum_contig31201_380	co-segregation	1B	1B-2			SNP 90K
1362	Kukri_c34519_630	co-segregation	1B	1B-2			SNP 90K
1363	Tdurum_contig42289_1857	co-segregation	1B	1B-2			SNP 90K
1364	BobWhite_c7333_76	co-segregation	1B	1B-2			SNP 90K
1365	Ex_c68416_859	co-segregation	1B	1B-2			SNP 90K
1366	RAC875_c18282_1390	co-segregation	1B	1B-2			SNP 90K
1367	RAC875_c20775_540	co-segregation	1B	1B-2			SNP 90K
1368	RAC875_c20420_87	co-segregation	1B	1B-2			SNP 90K
1369	JD_c2834_381	co-segregation	1B	1B-2			SNP 90K
1370	CAP7_rep_c12580_266	co-segregation	1B	1B-2			SNP 90K
1371	Ku_c62848_956	co-segregation	1B	1B-2			SNP 90K
1372	Tdurum_contig31201_201	co-segregation	1B	1B-2			SNP 90K
1373	RAC875_rep_c75762_175	co-segregation	1B	1B-2			SNP 90K
1374	Kukri_c13156_129	co-segregation	1B	1B-2			SNP 90K
1375	RFL_Contig1354_663	co-segregation	1B	1B-2			SNP 90K
1376	Excalibur_c4082_370	co-segregation	1B	1B-2			SNP 90K
1377	RAC875_c10226_1478	co-segregation	1B	1B-2			SNP 90K
1378	wsnp_Ex_c11177_18096010	co-segregation	1B	1B-2			SNP 90K
1379	Kukri_c10308_342	co-segregation	1B	1B-2			SNP 90K
1380	Kukri_c2535_98	co-segregation	1B	1B-2			SNP 90K
1381	TA004184-0525	co-segregation	1B	1B-2			SNP 90K
1382	RFL_Contig1354_484	co-segregation	1B	1B-2			SNP 90K
1383	Kukri_c11580_339	co-segregation	1B	1B-2			SNP 90K
1384	Kukri_c11580_818	co-segregation	1B	1B-2			SNP 90K
1385	Kukri_c78742_146	co-segregation	1B	1B-2			SNP 90K
1386	Tdurum_contig43346_108	co-segregation	1B	1B-2			SNP 90K
1387	Tdurum_contig42289_936	co-segregation	1B	1B-2			SNP 90K
1388	Ra_c7855_49	co-segregation	1B	1B-2			SNP 90K
1389	Kukri_c11580_1154	co-segregation	1B	1B-2			SNP 90K
1390	CAP12_rep_c3980_87	co-segregation	1B	1B-2			SNP 90K
1391	Tdurum_contig14650_689	co-segregation	1B	1B-2			SNP 90K
1392	RAC875_c2972_225	co-segregation	1B	1B-2			SNP 90K
1393	Ra_c1195_200	co-segregation	1B	1B-2			SNP 90K
1394	Tdurum_contig19102_84	co-segregation	1B	1B-2			SNP 90K
1395	Kukri_rep_c68583_931	co-segregation	1B	1B-2			SNP 90K
1396	Kukri_c62848_1632	co-segregation	1B	1B-2			SNP 90K
1397	Kukri_c84940_106	co-segregation	1B	1B-2			SNP 90K
1398	RAC875_rep_c117462_124	co-segregation	1B	1B-2			SNP 90K
1399	RAC875_c25708_503	co-segregation	1B	1B-2			SNP 90K
1400	RFL_Contig2784_641	co-segregation	1B	1B-2			SNP 90K
1401	wsnp_Ku_c62848_63784645	co-segregation	1B	1B-2			SNP 90K
1402	Excalibur_c23779_474	co-segregation	1B	1B-2			SNP 90K
1403	Tdurum_contig60809_268	co-segregation	1B	1B-2			SNP 90K
1404	Excalibur_c15885_1145	co-segregation	1B	1B-2			SNP 90K
1405	Ku_c31251_565	co-segregation	1B	1B-2			SNP 90K
1406	RAC875_rep_c101933_656	co-segregation	1B	1B-2			SNP 90K
1407	BobWhite_c24761_508	564	1B	1B-2	0.308	31.81	SNP 90K
1408	BS00067247_51	co-segregation	1B	1B-2			SNP 90K
1409	Excalibur_c10528_347	co-segregation	1B	1B-2			SNP 90K
1410	Excalibur_c109123_462	co-segregation	1B	1B-2			SNP 90K
1411	BS00044869_51	co-segregation	1B	1B-2			SNP 90K
1412	wsnp_Ex_c17238_25895129	co-segregation	1B	1B-2			SNP 90K
1413	wPt-7273	565	1B	1B-2	0.306	32.118	DArT (Wheat PstI (TaqI) V3)
1414	wPt-8168	566	1B	1B-2	0.09	32.424	DArT (Wheat PstI (TaqI) V3)
1415	barc181	567	1B	1B-2	0.635	32.514	SSR
1416	wsnp_Ex_c10233_16784994	568	1B	1B-2	0.101	33.149	SNP 90K
1417	Kukri_rep_c88171_730	co-segregation	1B	1B-2			SNP 90K
1418	GENE-0193_197	co-segregation	1B	1B-2			SNP 90K
1419	IAAV178	co-segregation	1B	1B-2			SNP 90K
1420	wsnp_Ku_c9014_15193623	co-segregation	1B	1B-2			SNP 90K
1421	Tdurum_contig65023_587	co-segregation	1B	1B-2			SNP 90K
1422	Kukri_c37856_492	co-segregation	1B	1B-2			SNP 90K
1423	Ra_c23839_884	co-segregation	1B	1B-2			SNP 90K
1424	JD_c10376_670	co-segregation	1B	1B-2			SNP 90K
1425	Kukri_c37856_123	co-segregation	1B	1B-2			SNP 90K
1426	Ra_c21902_654	co-segregation	1B	1B-2			SNP 90K
1427	Ex_c34713_501	co-segregation	1B	1B-2			SNP 90K
1428	Tdurum_contig11877_414	co-segregation	1B	1B-2			SNP 90K
1429	wsnp_Ex_rep_c66802_65172754	co-segregation	1B	1B-2			SNP 90K
1430	Ku_c42700_2798	co-segregation	1B	1B-2			SNP 90K
1431	Ra_c33845_794	co-segregation	1B	1B-2			SNP 90K
1432	wsnp_Ku_c66585_65967792	co-segregation	1B	1B-2			SNP 90K
1433	RAC875_c21842_1647	569	1B	1B-2	0.146	33.25	SNP 90K
1434	BS00062740_51	570	1B	1B-2	0.086	33.396	SNP 90K
1435	CAP7_c302_518	co-segregation	1B	1B-2			SNP 90K
1436	Ku_c8767_1245	co-segregation	1B	1B-2			SNP 90K
1437	Kukri_c2297_181	co-segregation	1B	1B-2			SNP 90K
1438	Kukri_rep_c95031_104	co-segregation	1B	1B-2			SNP 90K
1439	RAC875_rep_c108085_570	co-segregation	1B	1B-2			SNP 90K
1440	GENE-0116_102	co-segregation	1B	1B-2			SNP 90K
1441	Ra_c11303_583	co-segregation	1B	1B-2			SNP 90K
1442	GENE-1214_159	co-segregation	1B	1B-2			SNP 90K
1443	RAC875_c24109_600	co-segregation	1B	1B-2			SNP 90K
1444	Excalibur_c3140_697	co-segregation	1B	1B-2			SNP 90K
1445	CAP7_rep_c7114_55	co-segregation	1B	1B-2			SNP 90K
1446	CAP7_rep_c10850_139	co-segregation	1B	1B-2			SNP 90K
1447	BS00063113_51	co-segregation	1B	1B-2			SNP 90K
1448	BS00052089_51	co-segregation	1B	1B-2			SNP 90K
1449	Tdurum_contig84184_124	co-segregation	1B	1B-2			SNP 90K
1450	Kukri_c62285_336	co-segregation	1B	1B-2			SNP 90K
1451	Tdurum_contig42856_1271	co-segregation	1B	1B-2			SNP 90K
1452	Kukri_rep_c108436_534	co-segregation	1B	1B-2			SNP 90K
1453	wsnp_Ex_c15934_24341135	co-segregation	1B	1B-2			SNP 90K
1454	wsnp_Ex_c6022_10552811	co-segregation	1B	1B-2			SNP 90K
1455	BS00052075_51	co-segregation	1B	1B-2			SNP 90K
1456	RAC875_c2331_2570	co-segregation	1B	1B-2			SNP 90K
1457	Kukri_c10593_1064	co-segregation	1B	1B-2			SNP 90K
1458	BS00009731_51	co-segregation	1B	1B-2			SNP 90K
1459	Tdurum_contig10326_151	co-segregation	1B	1B-2			SNP 90K
1460	IAAV1869	co-segregation	1B	1B-2			SNP 90K
1461	Ra_c11303_359	co-segregation	1B	1B-2			SNP 90K
1462	wsnp_Ex_c30805_39678077	co-segregation	1B	1B-2			SNP 90K
1463	wsnp_be443797B_Ta_2_1	co-segregation	1B	1B-2			SNP 90K
1464	Tdurum_contig46780_203	co-segregation	1B	1B-2			SNP 90K
1465	Tdurum_contig53888_107	co-segregation	1B	1B-2			SNP 90K
1466	Tdurum_contig53888_350	co-segregation	1B	1B-2			SNP 90K
1467	Excalibur_c39191_82	co-segregation	1B	1B-2			SNP 90K
1468	RAC875_c5227_1385	co-segregation	1B	1B-2			SNP 90K
1469	Kukri_c76762_166	co-segregation	1B	1B-2			SNP 90K
1470	BobWhite_c7577_69	co-segregation	1B	1B-2			SNP 90K
1471	BS00041010_51	co-segregation	1B	1B-2			SNP 90K
1472	wsnp_Ex_rep_c68573_67416138	co-segregation	1B	1B-2			SNP 90K
1473	Kukri_c8308_245	co-segregation	1B	1B-2			SNP 90K
1474	Ra_c18323_183	co-segregation	1B	1B-2			SNP 90K
1475	Tdurum_contig47456_182	co-segregation	1B	1B-2			SNP 90K
1476	BobWhite_c43322_203	co-segregation	1B	1B-2			SNP 90K
1477	IACX184	co-segregation	1B	1B-2			SNP 90K
1478	Kukri_rep_c70738_896	co-segregation	1B	1B-2			SNP 90K
1479	Kukri_c6462_320	co-segregation	1B	1B-2			SNP 90K
1480	BS00029345_51	co-segregation	1B	1B-2			SNP 90K
1481	CAP11_c1969_268	co-segregation	1B	1B-2			SNP 90K
1482	JD_c18139_485	571	1B	1B-2	0.128	33.482	SNP 90K
1483	Tdurum_contig87816_268	co-segregation	1B	1B-2			SNP 90K
1484	JD_c64600_281	co-segregation	1B	1B-2			SNP 90K
1485	Excalibur_c4163_387	co-segregation	1B	1B-2			SNP 90K
1486	Excalibur_c29127_552	co-segregation	1B	1B-2			SNP 90K
1487	wsnp_BE403956B_Ta_2_3	co-segregation	1B	1B-2			SNP 90K
1488	BS00021947_51	co-segregation	1B	1B-2			SNP 90K
1489	BS00067434_51	co-segregation	1B	1B-2			SNP 90K
1490	Kukri_c75399_226	co-segregation	1B	1B-2			SNP 90K
1491	BS00021946_51	co-segregation	1B	1B-2			SNP 90K
1492	BS00094498_51	co-segregation	1B	1B-2			SNP 90K
1493	BS00094499_51	co-segregation	1B	1B-2			SNP 90K
1494	BS00011712_51	co-segregation	1B	1B-2			SNP 90K
1495	wsnp_BE442716B_Ta_2_1	co-segregation	1B	1B-2			SNP 90K
1496	Ku_c13515_171	co-segregation	1B	1B-2			SNP 90K
1497	wsnp_BE591501B_Ta_2_1	572	1B	1B-2	0.503	33.61	SNP 90K
1498	BobWhite_c11460_291	co-segregation	1B	1B-2			SNP 90K
1499	Tdurum_contig28899_127	co-segregation	1B	1B-2			SNP 90K
1500	Tdurum_contig57127_56	co-segregation	1B	1B-2			SNP 90K
1501	Kukri_c13968_1342	co-segregation	1B	1B-2			SNP 90K
1502	BS00060270_51	co-segregation	1B	1B-2			SNP 90K
1503	BS00022581_51	co-segregation	1B	1B-2			SNP 90K
1504	BS00110148_51	co-segregation	1B	1B-2			SNP 90K
1505	TA005233-0508	co-segregation	1B	1B-2			SNP 90K
1506	GENE-3334_199	co-segregation	1B	1B-2			SNP 90K
1507	BS00071555_51	co-segregation	1B	1B-2			SNP 90K
1508	Excalibur_c57972_116	co-segregation	1B	1B-2			SNP 90K
1509	Kukri_c20927_339	co-segregation	1B	1B-2			SNP 90K
1510	GENE-0235_131	co-segregation	1B	1B-2			SNP 90K
1511	GENE-0283_96	co-segregation	1B	1B-2			SNP 90K
1512	IACX2701	co-segregation	1B	1B-2			SNP 90K
1513	GENE-4605_536	co-segregation	1B	1B-2			SNP 90K
1514	Tdurum_contig8081_2331	co-segregation	1B	1B-2			SNP 90K
1515	RFL_Contig981_1985	co-segregation	1B	1B-2			SNP 90K
1516	BS00090449_51	573	1B	1B-2	0.303	34.113	SNP 90K
1517	wsnp_Ex_c26419_35667216	co-segregation	1B	1B-2			SNP 90K
1518	wsnp_Ku_c16117_24917524	co-segregation	1B	1B-2			SNP 90K
1519	Ku_c10106_313	574	1B	1B-2	0.299	34.416	SNP 90K
1520	GENE-0549_18	co-segregation	1B	1B-2			SNP 90K
1521	Kukri_rep_c73393_848	co-segregation	1B	1B-2			SNP 90K
1522	BS00022089_51	co-segregation	1B	1B-2			SNP 90K
1523	BS00033681_51	co-segregation	1B	1B-2			SNP 90K
1524	wsnp_Ex_c8865_14815305	co-segregation	1B	1B-2			SNP 90K
1525	BS00078228_51	co-segregation	1B	1B-2			SNP 90K
1526	JD_c6360_288	co-segregation	1B	1B-2			SNP 90K
1527	Ra_c34433_417	575	1B	1B-2	0.076	34.715	SNP 90K
1528	Tdurum_contig60052_184	co-segregation	1B	1B-2			SNP 90K
1529	Ra_c71973_691	co-segregation	1B	1B-2			SNP 90K
1530	Tdurum_contig70304_781	co-segregation	1B	1B-2			SNP 90K
1531	CAP12_c1981_78	co-segregation	1B	1B-2			SNP 90K
1532	RAC875_c30569_210	co-segregation	1B	1B-2			SNP 90K
1533	RFL_Contig5706_1294	co-segregation	1B	1B-2			SNP 90K
1534	CAP11_rep_c5039_201	co-segregation	1B	1B-2			SNP 90K
1535	tplb0023b14_704	co-segregation	1B	1B-2			SNP 90K
1536	wsnp_Ra_c8484_14372815	co-segregation	1B	1B-2			SNP 90K
1537	wsnp_Ex_c852_1657319	co-segregation	1B	1B-2			SNP 90K
1538	BS00110052_51	co-segregation	1B	1B-2			SNP 90K
1539	IAAV4866	co-segregation	1B	1B-2			SNP 90K
1540	IAAV5744	co-segregation	1B	1B-2			SNP 90K
1541	BS00073132_51	co-segregation	1B	1B-2			SNP 90K
1542	wsnp_Ra_c8484_14372772	co-segregation	1B	1B-2			SNP 90K
1543	wsnp_Ku_c4951_8856170	co-segregation	1B	1B-2			SNP 90K
1544	wsnp_JD_c4485_5618761	co-segregation	1B	1B-2			SNP 90K
1545	wsnp_Ex_rep_c67036_65492436	co-segregation	1B	1B-2			SNP 90K
1546	GENE-0136_82	co-segregation	1B	1B-2			SNP 90K
1547	wsnp_Ku_c24323_34285350	co-segregation	1B	1B-2			SNP 90K
1548	wsnp_Ex_c17452_26163465	co-segregation	1B	1B-2			SNP 90K
1549	GENE-3626_308	co-segregation	1B	1B-2			SNP 90K
1550	BS00066046_51	co-segregation	1B	1B-2			SNP 90K
1551	BS00069723_51	co-segregation	1B	1B-2			SNP 90K
1552	wsnp_Ku_c20139_29729256	co-segregation	1B	1B-2			SNP 90K
1553	Ra_c26829_375	co-segregation	1B	1B-2			SNP 90K
1554	RAC875_rep_c74070_518	co-segregation	1B	1B-2			SNP 90K
1555	wsnp_Ex_rep_c69986_68942866	co-segregation	1B	1B-2			SNP 90K
1556	wsnp_Ex_rep_c69986_68942834	co-segregation	1B	1B-2			SNP 90K
1557	Ku_c20478_390	576	1B	1B-2	0.275	34.791	SNP 90K
1558	Kukri_c50572_263	co-segregation	1B	1B-2			SNP 90K
1559	wsnp_BE443332B_Ta_2_2	577	1B	1B-2	0.38	35.066	SNP 90K
1560	Kukri_c34894_112	co-segregation	1B	1B-2			SNP 90K
1561	Excalibur_c85140_173	co-segregation	1B	1B-2			SNP 90K
1562	BS00107420_51	co-segregation	1B	1B-2			SNP 90K
1563	BS00081127_51	co-segregation	1B	1B-2			SNP 90K
1564	Tdurum_contig56874_562	co-segregation	1B	1B-2			SNP 90K
1565	RAC875_c3617_396	co-segregation	1B	1B-2			SNP 90K
1566	Kukri_c75097_56	co-segregation	1B	1B-2			SNP 90K
1567	Kukri_c67707_114	co-segregation	1B	1B-2			SNP 90K
1568	BS00023142_51	co-segregation	1B	1B-2			SNP 90K
1569	Excalibur_rep_c107001_320	co-segregation	1B	1B-2			SNP 90K
1570	Tdurum_contig28316_442	co-segregation	1B	1B-2			SNP 90K
1571	Tdurum_contig56873_1237	co-segregation	1B	1B-2			SNP 90K
1572	RAC875_c56417_377	co-segregation	1B	1B-2			SNP 90K
1573	BS00071465_51	co-segregation	1B	1B-2			SNP 90K
1574	RAC875_c8878_232	co-segregation	1B	1B-2			SNP 90K
1575	Tdurum_contig28316_243	co-segregation	1B	1B-2			SNP 90K
1576	GENE-1150_214	co-segregation	1B	1B-2			SNP 90K
1577	Tdurum_contig15593_407	co-segregation	1B	1B-2			SNP 90K
1578	TA001197-0204	co-segregation	1B	1B-2			SNP 90K
1579	RFL_Contig3343_2115	co-segregation	1B	1B-2			SNP 90K
1580	RFL_Contig1601_750	co-segregation	1B	1B-2			SNP 90K
1581	RAC875_c51240_89	co-segregation	1B	1B-2			SNP 90K
1582	IAAV7383	co-segregation	1B	1B-2			SNP 90K
1583	IAAV8763	co-segregation	1B	1B-2			SNP 90K
1584	IACX15424	co-segregation	1B	1B-2			SNP 90K
1585	BobWhite_c1967_175	co-segregation	1B	1B-2			SNP 90K
1586	Tdurum_contig57183_581	co-segregation	1B	1B-2			SNP 90K
1587	Tdurum_contig76481_798	co-segregation	1B	1B-2			SNP 90K
1588	CAP7_c3456_113	co-segregation	1B	1B-2			SNP 90K
1589	GENE-0165_389	co-segregation	1B	1B-2			SNP 90K
1590	Tdurum_contig28316_228	co-segregation	1B	1B-2			SNP 90K
1591	wsnp_BE446240B_Ta_2_1	co-segregation	1B	1B-2			SNP 90K
1592	wsnp_BE443930B_Ta_2_2	co-segregation	1B	1B-2			SNP 90K
1593	Kukri_c667_1073	co-segregation	1B	1B-2			SNP 90K
1594	BobWhite_rep_c66032_270	co-segregation	1B	1B-2			SNP 90K
1595	Kukri_rep_c69810_502	co-segregation	1B	1B-2			SNP 90K
1596	wsnp_BE446240B_Ta_2_3	co-segregation	1B	1B-2			SNP 90K
1597	Tdurum_contig57183_368	co-segregation	1B	1B-2			SNP 90K
1598	Tdurum_contig44255_814	co-segregation	1B	1B-2			SNP 90K
1599	GENE-0142_178	co-segregation	1B	1B-2			SNP 90K
1600	Excalibur_rep_c105376_485	co-segregation	1B	1B-2			SNP 90K
1601	Excalibur_c50665_1323	co-segregation	1B	1B-2			SNP 90K
1602	BS00034925_51	co-segregation	1B	1B-2			SNP 90K
1603	BobWhite_c346_253	co-segregation	1B	1B-2			SNP 90K
1604	BobWhite_c1967_388	co-segregation	1B	1B-2			SNP 90K
1605	RFL_Contig239_377	578	1B	1B-2	0.078	35.446	SNP 90K
1606	BobWhite_c17257_454	co-segregation	1B	1B-2			SNP 90K
1607	wsnp_BG313767B_Ta_2_1	579	1B	1B-2	0.243	35.524	SNP 90K
1608	barc207	580	1B	1B-2	0.419	35.767	SSR
1609	wsnp_Ex_c4561_8184576	581	1B	1B-2	0.168	36.186	SNP 90K
1610	JD_c3116_778	co-segregation	1B	1B-2			SNP 90K
1611	Ra_c37969_549	co-segregation	1B	1B-2			SNP 90K
1612	BS00022619_51	co-segregation	1B	1B-2			SNP 90K
1613	TA003725-0553	co-segregation	1B	1B-2			SNP 90K
1614	Excalibur_c5218_75	co-segregation	1B	1B-2			SNP 90K
1615	wsnp_BF478690B_Ta_2_1	co-segregation	1B	1B-2			SNP 90K
1616	Tdurum_contig81102_102	co-segregation	1B	1B-2			SNP 90K
1617	RAC875_rep_c119728_146	co-segregation	1B	1B-2			SNP 90K
1618	Excalibur_c14801_451	co-segregation	1B	1B-2			SNP 90K
1619	JD_c49915_400	co-segregation	1B	1B-2			SNP 90K
1620	RAC875_rep_c112555_200	co-segregation	1B	1B-2			SNP 90K
1621	BS00022920_51	co-segregation	1B	1B-2			SNP 90K
1622	IAAV9005	co-segregation	1B	1B-2			SNP 90K
1623	IAAV2125	co-segregation	1B	1B-2			SNP 90K
1624	IAAV6731	co-segregation	1B	1B-2			SNP 90K
1625	RAC875_c19014_725	co-segregation	1B	1B-2			SNP 90K
1626	RAC875_rep_c98040_163	582	1B	1B-2	0.08	36.354	SNP 90K
1627	BobWhite_c20015_300	co-segregation	1B	1B-2			SNP 90K
1628	CAP12_c2759_111	co-segregation	1B	1B-2			SNP 90K
1629	BobWhite_c20015_225	co-segregation	1B	1B-2			SNP 90K
1630	BobWhite_c6803_387	co-segregation	1B	1B-2			SNP 90K
1631	BS00103166_51	co-segregation	1B	1B-2			SNP 90K
1632	GENE-0091_426	co-segregation	1B	1B-2			SNP 90K
1633	RAC875_rep_c98040_92	co-segregation	1B	1B-2			SNP 90K
1634	Kukri_c13188_256	583	1B	1B-2	0.406	36.434	SNP 90K
1635	wsnp_Ex_c17707_26454940	co-segregation	1B	1B-2			SNP 90K
1636	wsnp_Ra_c19148_28288923	co-segregation	1B	1B-2			SNP 90K
1637	wsnp_Ex_c5679_9976893	co-segregation	1B	1B-2			SNP 90K
1638	wsnp_BE495786B_Ta_2_2	co-segregation	1B	1B-2			SNP 90K
1639	wsnp_Ra_c29782_39115548	co-segregation	1B	1B-2			SNP 90K
1640	Tdurum_contig60509_232	co-segregation	1B	1B-2			SNP 90K
1641	Tdurum_contig63834_340	584	1B	1B-2	0.781	36.84	SNP 90K
1642	Excalibur_c30955_479	585	1B	1B-2	0.156	37.621	SNP 90K
1643	wsnp_Ex_c7447_12751589	co-segregation	1B	1B-2			SNP 90K
1644	Tdurum_contig83770_218	co-segregation	1B	1B-2			SNP 90K
1645	GENE-0524_302	co-segregation	1B	1B-2			SNP 90K
1646	wsnp_Ex_c7447_12752449	co-segregation	1B	1B-2			SNP 90K
1647	RAC875_rep_c108853_108	586	1B	1B-2	0.215	37.777	SNP 90K
1648	GENE-1476_579	co-segregation	1B	1B-2			SNP 90K
1649	Kukri_c9593_381	587	1B	1B-2	0.134	37.992	SNP 90K
1650	GENE-0480_265	co-segregation	1B	1B-2			SNP 90K
1651	Excalibur_c8613_1266	co-segregation	1B	1B-2			SNP 90K
1652	BS00038643_51	co-segregation	1B	1B-2			SNP 90K
1653	BS00068083_51	588	1B	1B-2	0.208	38.126	SNP 90K
1654	IAAV4729	589	1B	1B-2	0.914	38.334	SNP 90K
1655	Tdurum_contig22253_213	co-segregation	1B	1B-2			SNP 90K
1656	Tdurum_contig892_633	co-segregation	1B	1B-2			SNP 90K
1657	Kukri_rep_c111676_103	co-segregation	1B	1B-2			SNP 90K
1658	Tdurum_contig50499_1121	co-segregation	1B	1B-2			SNP 90K
1659	RAC875_c32077_759	co-segregation	1B	1B-2			SNP 90K
1660	Tdurum_contig64811_332	co-segregation	1B	1B-2			SNP 90K
1661	Tdurum_contig64811_273	co-segregation	1B	1B-2			SNP 90K
1662	BS00001835_51	590	1B	1B-2	0.174	39.248	SNP 90K
1663	Excalibur_c60931_1260	co-segregation	1B	1B-2			SNP 90K
1664	wsnp_Ex_c22439_31632880	591	1B	1B-2	0.081	39.422	SNP 90K
1665	RAC875_c36737_316	co-segregation	1B	1B-2			SNP 90K
1666	BS00021710_51	co-segregation	1B	1B-2			SNP 90K
1667	Ku_c18920_414	592	1B	1B-2	0.287	39.503	SNP 90K
1668	IACX11374	593	1B	1B-2	0.907	39.79	SNP 90K
1669	Excalibur_c14911_976	594	1B	1B-2	0.426	40.697	SNP 90K
1670	RAC875_c2185_1138	595	1B	1B-2	1.64	41.123	SNP 90K
1671	wmc694	596	1B	1B-2	2.281	42.763	SSR
1672	cfa2129	597	1B	1B-2	--	45.044	SSR
1673	S-1151515	598	1B	1B-3	0.855	0	GBS1.0-SNP
1674	D-3950935	599	1B	1B-3	1.03	0.855	GBS1.0-DArT
1675	D-1078250	600	1B	1B-3	0.571	1.885	GBS1.0-DArT
1676	D-3958143	601	1B	1B-3	0.308	2.456	GBS1.0-DArT
1677	D-1234671	602	1B	1B-3	0.304	2.764	GBS1.0-DArT
1678	D-2323788	603	1B	1B-3	0.23	3.068	GBS1.0-DArT
1679	D-2307445	604	1B	1B-3	0.174	3.298	GBS1.0-DArT
1680	S-1238842	co-segregation	1B	1B-3			GBS1.0-SNP
1681	S-3024957	co-segregation	1B	1B-3			GBS1.0-SNP
1682	S-1209707	605	1B	1B-3	0.047	3.472	GBS1.0-SNP
1683	D-1081588	606	1B	1B-3	0.633	3.519	GBS1.0-DArT
1684	D-3957513	607	1B	1B-3	0.427	4.152	GBS1.0-DArT
1685	S-1239283	co-segregation	1B	1B-3			GBS1.0-SNP
1686	S-1126326	co-segregation	1B	1B-3			GBS1.0-SNP
1687	S-4261954	co-segregation	1B	1B-3			GBS1.0-SNP
1688	D-1696675	co-segregation	1B	1B-3			GBS1.0-DArT
1689	D-3570175	608	1B	1B-3	1.405	4.579	GBS1.0-DArT
1690	D-1162726	609	1B	1B-3	0.348	5.984	GBS1.0-DArT
1691	D-3024750	610	1B	1B-3	0.857	6.332	GBS1.0-DArT
1692	S-1204085	611	1B	1B-3	0.487	7.189	GBS1.0-SNP
1693	S-976895	612	1B	1B-3	0.516	7.676	GBS1.0-SNP
1694	D-2303473	613	1B	1B-3	0.252	8.192	GBS1.0-DArT
1695	D-3064440	614	1B	1B-3	0.346	8.444	GBS1.0-DArT
1696	S-1666917	co-segregation	1B	1B-3			GBS1.0-SNP
1697	D-1229124	615	1B	1B-3	0.102	8.79	GBS1.0-DArT
1698	D-3961165	616	1B	1B-3	0.125	8.892	GBS1.0-DArT
1699	S-2261292	co-segregation	1B	1B-3			GBS1.0-SNP
1700	S-1054439	co-segregation	1B	1B-3			GBS1.0-SNP
1701	S-2258021	co-segregation	1B	1B-3			GBS1.0-SNP
1702	D-1167674	co-segregation	1B	1B-3			GBS1.0-DArT
1703	S-1074158	co-segregation	1B	1B-3			GBS1.0-SNP
1704	D-2288936	617	1B	1B-3	0.278	9.017	GBS1.0-DArT
1705	D-1118180	co-segregation	1B	1B-3			GBS1.0-DArT
1706	D-1117717	co-segregation	1B	1B-3			GBS1.0-DArT
1707	D-3034534	618	1B	1B-3	0.278	9.295	GBS1.0-DArT
1708	D-3384993	619	1B	1B-3	0.451	9.573	GBS1.0-DArT
1709	D-2305313	620	1B	1B-3	2.042	10.024	GBS1.0-DArT
1710	S-1083038	621	1B	1B-3	0.566	12.066	GBS1.0-SNP
1711	S-1077553	co-segregation	1B	1B-3			GBS1.0-SNP
1712	S-1020445	622	1B	1B-3	0.549	12.632	GBS1.0-SNP
1713	D-1122906	623	1B	1B-3	0.5	13.181	GBS1.0-DArT
1714	D-1103309	624	1B	1B-3	0.448	13.681	GBS1.0-DArT
1715	D-999132	625	1B	1B-3	0.385	14.129	GBS1.0-DArT
1716	S-982742	626	1B	1B-3	0.213	14.514	GBS1.0-SNP
1717	wmc766	627	1B	1B-3	0.194	14.727	SSR
1718	D-3533915	628	1B	1B-3	0.17	14.921	GBS1.0-DArT
1719	D-1130057	629	1B	1B-3	0.262	15.091	GBS1.0-DArT
1720	S-1341985	630	1B	1B-3	0.127	15.353	GBS1.0-SNP
1721	D-1215769	631	1B	1B-3	0.143	15.48	GBS1.0-DArT
1722	D-1266719	632	1B	1B-3	0.128	15.623	GBS1.0-DArT
1723	D-3222247	633	1B	1B-3	0.133	15.751	GBS1.0-DArT
1724	D-1043193	634	1B	1B-3	0.113	15.884	GBS1.0-DArT
1725	D-2276570	635	1B	1B-3	0.157	15.997	GBS1.0-DArT
1726	D-3533733	636	1B	1B-3	0.112	16.154	GBS1.0-DArT
1727	S-1021043	637	1B	1B-3	0.071	16.266	GBS1.0-SNP
1728	D-1095529	638	1B	1B-3	0.064	16.337	GBS1.0-DArT
1729	D-1217619	639	1B	1B-3	0.026	16.401	GBS1.0-DArT
1730	D-3951472	640	1B	1B-3	0.078	16.427	GBS1.0-DArT
1731	D-2290693	641	1B	1B-3	0.085	16.505	GBS1.0-DArT
1732	D-1126349	642	1B	1B-3	0.02	16.59	GBS1.0-DArT
1733	D-3027289	643	1B	1B-3	0.043	16.61	GBS1.0-DArT
1734	D-1073456	co-segregation	1B	1B-3			GBS1.0-DArT
1735	D-1122484	co-segregation	1B	1B-3			GBS1.0-DArT
1736	D-1214354	co-segregation	1B	1B-3			GBS1.0-DArT
1737	D-1069321	co-segregation	1B	1B-3			GBS1.0-DArT
1738	D-1111071	644	1B	1B-3	0.032	16.653	GBS1.0-DArT
1739	D-3025213	645	1B	1B-3	0.052	16.685	GBS1.0-DArT
1740	D-3034276	646	1B	1B-3	0.035	16.737	GBS1.0-DArT
1741	D-4008328	co-segregation	1B	1B-3			GBS1.0-DArT
1742	S-2267414	co-segregation	1B	1B-3			GBS1.0-SNP
1743	D-1696691	co-segregation	1B	1B-3			GBS1.0-DArT
1744	S-977296	co-segregation	1B	1B-3			GBS1.0-SNP
1745	D-1023614	co-segregation	1B	1B-3			GBS1.0-DArT
1746	D-3020938	co-segregation	1B	1B-3			GBS1.0-DArT
1747	D-3533870	co-segregation	1B	1B-3			GBS1.0-DArT
1748	D-3958307	647	1B	1B-3	0.047	16.772	GBS1.0-DArT
1749	D-1080715	co-segregation	1B	1B-3			GBS1.0-DArT
1750	D-1217279	co-segregation	1B	1B-3			GBS1.0-DArT
1751	D-4008231	co-segregation	1B	1B-3			GBS1.0-DArT
1752	D-1228652	co-segregation	1B	1B-3			GBS1.0-DArT
1753	D-1042663	648	1B	1B-3	0.034	16.819	GBS1.0-DArT
1754	D-1695095	649	1B	1B-3	0.058	16.853	GBS1.0-DArT
1755	D-3947250	650	1B	1B-3	0.073	16.911	GBS1.0-DArT
1756	D-2259967	651	1B	1B-3	0.075	16.984	GBS1.0-DArT
1757	D-1109266	652	1B	1B-3	0.048	17.059	GBS1.0-DArT
1758	D-2255532	653	1B	1B-3	0.059	17.107	GBS1.0-DArT
1759	D-1233705	co-segregation	1B	1B-3			GBS1.0-DArT
1760	D-1168776	654	1B	1B-3	0.077	17.166	GBS1.0-DArT
1761	D-1101867	655	1B	1B-3	0.151	17.243	GBS1.0-DArT
1762	D-3960130	656	1B	1B-3	0.08	17.394	GBS1.0-DArT
1763	D-2262145	657	1B	1B-3	0.088	17.474	GBS1.0-DArT
1764	D-1118166	658	1B	1B-3	0.112	17.562	GBS1.0-DArT
1765	D-3944551	659	1B	1B-3	0.184	17.674	GBS1.0-DArT
1766	D-1377931	660	1B	1B-3	0.26	17.858	GBS1.0-DArT
1767	D-1069949	661	1B	1B-3	0.308	18.118	GBS1.0-DArT
1768	D-1106723	662	1B	1B-3	0.27	18.426	GBS1.0-DArT
1769	D-1115940	663	1B	1B-3	0.114	18.696	GBS1.0-DArT
1770	D-1126299	664	1B	1B-3	0.325	18.81	GBS1.0-DArT
1771	D-1240883	665	1B	1B-3	0.263	19.135	GBS1.0-DArT
1772	S-1021922	666	1B	1B-3	0.844	19.398	GBS1.0-SNP
1773	D-1378082	667	1B	1B-3	0.191	20.242	GBS1.0-DArT
1774	S-1015710	668	1B	1B-3	0.229	20.433	GBS1.0-SNP
1775	D-1209754	669	1B	1B-3	0.349	20.662	GBS1.0-DArT
1776	D-2280030	670	1B	1B-3	0.397	21.011	GBS1.0-DArT
1777	D-1254743	671	1B	1B-3	0.673	21.408	GBS1.0-DArT
1778	D-1101606	672	1B	1B-3	0.58	22.081	GBS1.0-DArT
1779	D-1113207	co-segregation	1B	1B-3			GBS1.0-DArT
1780	S-2261197	673	1B	1B-3	0.194	22.661	GBS1.0-SNP
1781	S-3025614	co-segregation	1B	1B-3			GBS1.0-SNP
1782	D-992533	674	1B	1B-3	0.239	22.855	GBS1.0-DArT
1783	D-1238771	675	1B	1B-3	0.638	23.094	GBS1.0-DArT
1784	D-3945675	676	1B	1B-3	0.187	23.732	GBS1.0-DArT
1785	S-1246903	677	1B	1B-3	0.55	23.919	GBS1.0-SNP
1786	D-1666488	co-segregation	1B	1B-3			GBS1.0-DArT
1787	S-1108680	co-segregation	1B	1B-3			GBS1.0-SNP
1788	S-3064484	co-segregation	1B	1B-3			GBS1.0-SNP
1789	wPt-6975	678	1B	1B-3	0.635	24.469	DArT (Wheat PstI (TaqI) V3)
1790	rPt-7906	679	1B	1B-3	0.446	25.104	DArT (Wheat PstI (TaqI) V3)
1791	D-1134712	680	1B	1B-3	0.314	25.55	GBS1.0-DArT
1792	Kukri_c30159_573	681	1B	1B-3	0.162	25.864	SNP 90K
1793	Excalibur_c8557_258	co-segregation	1B	1B-3			SNP 90K
1794	IAAV1167	co-segregation	1B	1B-3			SNP 90K
1795	IAAV1683	co-segregation	1B	1B-3			SNP 90K
1796	Jagger_c4380_159	co-segregation	1B	1B-3			SNP 90K
1797	Tdurum_contig10036_977	co-segregation	1B	1B-3			SNP 90K
1798	Excalibur_s103715_85	co-segregation	1B	1B-3			SNP 90K
1799	Tdurum_contig93532_89	co-segregation	1B	1B-3			SNP 90K
1800	Tdurum_contig10036_1695	co-segregation	1B	1B-3			SNP 90K
1801	Excalibur_c34765_1023	co-segregation	1B	1B-3			SNP 90K
1802	TA004946-0577	co-segregation	1B	1B-3			SNP 90K
1803	Excalibur_c11980_619	co-segregation	1B	1B-3			SNP 90K
1804	BobWhite_c2027_84	co-segregation	1B	1B-3			SNP 90K
1805	Tdurum_contig10036_474	co-segregation	1B	1B-3			SNP 90K
1806	Tdurum_contig10036_1057	co-segregation	1B	1B-3			SNP 90K
1807	Tdurum_contig10036_1614	co-segregation	1B	1B-3			SNP 90K
1808	Tdurum_contig10036_1044	co-segregation	1B	1B-3			SNP 90K
1809	Tdurum_contig10036_741	co-segregation	1B	1B-3			SNP 90K
1810	Kukri_c39223_831	682	1B	1B-3	0.097	26.026	SNP 90K
1811	Ra_c18630_284	co-segregation	1B	1B-3			SNP 90K
1812	Excalibur_c63885_115	co-segregation	1B	1B-3			SNP 90K
1813	Kukri_c21276_1056	co-segregation	1B	1B-3			SNP 90K
1814	Kukri_c21276_816	co-segregation	1B	1B-3			SNP 90K
1815	Tdurum_contig32775_78	co-segregation	1B	1B-3			SNP 90K
1816	BobWhite_c2027_215	co-segregation	1B	1B-3			SNP 90K
1817	CAP11_rep_c4760_280	683	1B	1B-3	0.454	26.123	SNP 90K
1818	D_GBUVHFX01API9H_416	684	1B	1B-3	0.456	26.577	SNP 90K
1819	CAP11_rep_c7035_189	co-segregation	1B	1B-3			SNP 90K
1820	Excalibur_c13879_930	685	1B	1B-3	0.275	27.033	SNP 90K
1821	Tdurum_contig42491_666	co-segregation	1B	1B-3			SNP 90K
1822	BobWhite_c4375_347	686	1B	1B-3	0.144	27.308	SNP 90K
1823	BS00042340_51	co-segregation	1B	1B-3			SNP 90K
1824	IACX4411	co-segregation	1B	1B-3			SNP 90K
1825	wsnp_JD_c20621_18304110	co-segregation	1B	1B-3			SNP 90K
1826	wsnp_Ex_rep_c78209_74462664	co-segregation	1B	1B-3			SNP 90K
1827	BobWhite_c20621_683	co-segregation	1B	1B-3			SNP 90K
1828	BobWhite_c20621_541	co-segregation	1B	1B-3			SNP 90K
1829	BobWhite_rep_c54139_273	co-segregation	1B	1B-3			SNP 90K
1830	tplb0053e09_1284	687	1B	1B-3	0.136	27.452	SNP 90K
1831	CAP11_c6406_104	co-segregation	1B	1B-3			SNP 90K
1832	BS00094237_51	co-segregation	1B	1B-3			SNP 90K
1833	CAP11_c6406_71	co-segregation	1B	1B-3			SNP 90K
1834	BS00065108_51	688	1B	1B-3	0.121	27.588	SNP 90K
1835	Kukri_c44191_452	co-segregation	1B	1B-3			SNP 90K
1836	BobWhite_c5655_300	co-segregation	1B	1B-3			SNP 90K
1837	RAC875_c7357_1107	co-segregation	1B	1B-3			SNP 90K
1838	Kukri_c18109_649	co-segregation	1B	1B-3			SNP 90K
1839	BS00039135_51	co-segregation	1B	1B-3			SNP 90K
1840	BS00110435_51	co-segregation	1B	1B-3			SNP 90K
1841	Kukri_c18109_331	co-segregation	1B	1B-3			SNP 90K
1842	BobWhite_c2844_569	co-segregation	1B	1B-3			SNP 90K
1843	BS00107675_51	co-segregation	1B	1B-3			SNP 90K
1844	BobWhite_c26569_190	co-segregation	1B	1B-3			SNP 90K
1845	Kukri_c18109_682	co-segregation	1B	1B-3			SNP 90K
1846	Tdurum_contig777_260	co-segregation	1B	1B-3			SNP 90K
1847	RAC875_c13258_955	co-segregation	1B	1B-3			SNP 90K
1848	Excalibur_c43793_379	co-segregation	1B	1B-3			SNP 90K
1849	BS00087544_51	co-segregation	1B	1B-3			SNP 90K
1850	Kukri_c63336_621	co-segregation	1B	1B-3			SNP 90K
1851	Tdurum_contig11077_122	co-segregation	1B	1B-3			SNP 90K
1852	BS00003633_51	co-segregation	1B	1B-3			SNP 90K
1853	CAP12_c6260_154	co-segregation	1B	1B-3			SNP 90K
1854	Excalibur_c37496_271	co-segregation	1B	1B-3			SNP 90K
1855	RAC875_c46093_492	co-segregation	1B	1B-3			SNP 90K
1856	BS00065257_51	co-segregation	1B	1B-3			SNP 90K
1857	tplb0043k02_1114	co-segregation	1B	1B-3			SNP 90K
1858	tplb0043k02_463	co-segregation	1B	1B-3			SNP 90K
1859	CAP12_c544_164	co-segregation	1B	1B-3			SNP 90K
1860	RAC875_c30786_411	co-segregation	1B	1B-3			SNP 90K
1861	Ra_c17685_927	co-segregation	1B	1B-3			SNP 90K
1862	BS00072791_51	689	1B	1B-3	0.096	27.709	SNP 90K
1863	Tdurum_contig57927_460	co-segregation	1B	1B-3			SNP 90K
1864	Jagger_c7235_96	690	1B	1B-3	0.235	27.805	SNP 90K
1865	BS00096498_51	co-segregation	1B	1B-3			SNP 90K
1866	IACX2961	co-segregation	1B	1B-3			SNP 90K
1867	BS00021938_51	co-segregation	1B	1B-3			SNP 90K
1868	tplb0043a07_1411	691	1B	1B-3	0.651	28.04	SNP 90K
1869	Excalibur_rep_c70674_83	co-segregation	1B	1B-3			SNP 90K
1870	Ra_c7324_1464	co-segregation	1B	1B-3			SNP 90K
1871	tplb0043a07_880	co-segregation	1B	1B-3			SNP 90K
1872	Kukri_c16994_1482	co-segregation	1B	1B-3			SNP 90K
1873	BS00084216_51	co-segregation	1B	1B-3			SNP 90K
1874	BS00022539_51	co-segregation	1B	1B-3			SNP 90K
1875	Ra_c7324_527	co-segregation	1B	1B-3			SNP 90K
1876	tplb0043a07_1521	co-segregation	1B	1B-3			SNP 90K
1877	D-1265604	692	1B	1B-3	0.27	28.691	GBS1.0-DArT
1878	D-3958178	693	1B	1B-3	1.173	28.961	GBS1.0-DArT
1879	S-2257064	694	1B	1B-3	0.05	30.134	GBS1.0-SNP
1880	D-3021826	695	1B	1B-3	0.098	30.184	GBS1.0-DArT
1881	RAC875_c1785_366	696	1B	1B-3	0.008	30.282	SNP 90K
1882	Excalibur_rep_c72368_68	co-segregation	1B	1B-3			SNP 90K
1883	BobWhite_c42716_71	co-segregation	1B	1B-3			SNP 90K
1884	RFL_Contig5937_1699	co-segregation	1B	1B-3			SNP 90K
1885	Excalibur_rep_c96924_118	co-segregation	1B	1B-3			SNP 90K
1886	RAC875_c47427_75	co-segregation	1B	1B-3			SNP 90K
1887	BS00110231_51	co-segregation	1B	1B-3			SNP 90K
1888	RFL_Contig5937_1677	co-segregation	1B	1B-3			SNP 90K
1889	Excalibur_c40808_441	co-segregation	1B	1B-3			SNP 90K
1890	wsnp_Ex_rep_c66255_64400455	co-segregation	1B	1B-3			SNP 90K
1891	D-3942385	697	1B	1B-3	0.145	30.29	GBS1.0-DArT
1892	RFL_Contig2826_548	698	1B	1B-3	0.218	30.435	SNP 90K
1893	RAC875_c4908_1539	699	1B	1B-3	0.024	30.653	SNP 90K
1894	BS00108257_51	co-segregation	1B	1B-3			SNP 90K
1895	wsnp_Ku_c41261_49287074	co-segregation	1B	1B-3			SNP 90K
1896	RAC875_c65295_290	co-segregation	1B	1B-3			SNP 90K
1897	wsnp_Ex_c18384_27213023	co-segregation	1B	1B-3			SNP 90K
1898	IACX1240	co-segregation	1B	1B-3			SNP 90K
1899	BS00041912_51	co-segregation	1B	1B-3			SNP 90K
1900	BS00021680_51	co-segregation	1B	1B-3			SNP 90K
1901	wsnp_BE494527B_Ta_2_1	co-segregation	1B	1B-3			SNP 90K
1902	wsnp_Ex_c194_381656	co-segregation	1B	1B-3			SNP 90K
1903	BS00022851_51	co-segregation	1B	1B-3			SNP 90K
1904	BS00095088_51	co-segregation	1B	1B-3			SNP 90K
1905	IAAV8459	co-segregation	1B	1B-3			SNP 90K
1906	Ku_c16636_347	co-segregation	1B	1B-3			SNP 90K
1907	Kukri_c11389_59	co-segregation	1B	1B-3			SNP 90K
1908	Ku_c79340_308	co-segregation	1B	1B-3			SNP 90K
1909	BS00063928_51	co-segregation	1B	1B-3			SNP 90K
1910	BS00067024_51	co-segregation	1B	1B-3			SNP 90K
1911	D-3937873	700	1B	1B-3	0.135	30.677	GBS1.0-DArT
1912	S-3952671	co-segregation	1B	1B-3			GBS1.0-SNP
1913	S-1003552	co-segregation	1B	1B-3			GBS1.0-SNP
1914	IACX1891	701	1B	1B-3	0.33	30.812	SNP 90K
1915	Excalibur_c28045_741	co-segregation	1B	1B-3			SNP 90K
1916	wsnp_BE590634B_Ta_2_5	co-segregation	1B	1B-3			SNP 90K
1917	Excalibur_c93510_360	co-segregation	1B	1B-3			SNP 90K
1918	BS00066278_51	co-segregation	1B	1B-3			SNP 90K
1919	BS00064349_51	co-segregation	1B	1B-3			SNP 90K
1920	BS00022577_51	co-segregation	1B	1B-3			SNP 90K
1921	Tdurum_contig15015_883	co-segregation	1B	1B-3			SNP 90K
1922	wsnp_BE590634B_Ta_2_1	co-segregation	1B	1B-3			SNP 90K
1923	wsnp_Ku_c56140_59771244	co-segregation	1B	1B-3			SNP 90K
1924	Kukri_c30461_857	co-segregation	1B	1B-3			SNP 90K
1925	RFL_Contig2736_827	co-segregation	1B	1B-3			SNP 90K
1926	wsnp_Ex_c3147_5816957	co-segregation	1B	1B-3			SNP 90K
1927	Tdurum_contig10362_328	702	1B	1B-3	0.425	31.142	SNP 90K
1928	Tdurum_contig10362_555	co-segregation	1B	1B-3			SNP 90K
1929	IACX8280	co-segregation	1B	1B-3			SNP 90K
1930	BobWhite_c48071_144	co-segregation	1B	1B-3			SNP 90K
1931	Kukri_c19247_711	co-segregation	1B	1B-3			SNP 90K
1932	IACX906	co-segregation	1B	1B-3			SNP 90K
1933	RAC875_c78619_523	co-segregation	1B	1B-3			SNP 90K
1934	TA003586-0637	co-segregation	1B	1B-3			SNP 90K
1935	Kukri_c19247_53	co-segregation	1B	1B-3			SNP 90K
1936	BS00006033_51	703	1B	1B-3	0.096	31.567	SNP 90K
1937	wsnp_JD_rep_c63201_40318622	co-segregation	1B	1B-3			SNP 90K
1938	S-992991	704	1B	1B-3	0.176	31.663	GBS1.0-SNP
1939	S-1045055	705	1B	1B-3	0.198	31.839	GBS1.0-SNP
1940	D-4008841	co-segregation	1B	1B-3			GBS1.0-DArT
1941	S-1377752	co-segregation	1B	1B-3			GBS1.0-SNP
1942	Kukri_s117372_152	706	1B	1B-3	0.045	32.037	SNP 90K
1943	RAC875_c61512_173	707	1B	1B-3	0.012	32.082	SNP 90K
1944	S-3955991	708	1B	1B-3	0.188	32.094	GBS1.0-SNP
1945	S-1064916	709	1B	1B-3	0.097	32.282	GBS1.0-SNP
1946	D-4329409	710	1B	1B-3	0.353	32.379	GBS1.0-DArT
1947	D-4329355	711	1B	1B-3	0.02	32.732	GBS1.0-DArT
1948	BS00064162_51	712	1B	1B-3	0.241	32.752	SNP 90K
1949	IACX886	co-segregation	1B	1B-3			SNP 90K
1950	D-1268512	713	1B	1B-3	0.397	32.993	GBS1.0-DArT
1951	D-4329508	714	1B	1B-3	0.06	33.39	GBS1.0-DArT
1952	D-1712260	715	1B	1B-3	0.308	33.45	GBS1.0-DArT
1953	D-1265800	716	1B	1B-3	0.556	33.758	GBS1.0-DArT
1954	swes1059	717	1B	1B-3	0.58	34.314	SSR
1955	D-1002331	718	1B	1B-3	1.22	34.894	GBS1.0-DArT
1956	S-1111091	719	1B	1B-3	0.422	36.114	GBS1.0-SNP
1957	D-1233870	720	1B	1B-3	0.637	36.536	GBS1.0-DArT
1958	D-1105562	721	1B	1B-3	0.6	37.173	GBS1.0-DArT
1959	rPt-9074	722	1B	1B-3	0.747	37.773	DArT (Wheat PstI (TaqI) V3)
1960	wPt-742929	723	1B	1B-3	3.588	38.52	DArT (Wheat PstI (TaqI) V3)
1961	wPt-6522	co-segregation	1B	1B-3			DArT (Wheat PstI (TaqI) V3)
1962	S-1027932	724	1B	1B-3	0.222	42.108	GBS1.0-SNP
1963	S-982151	725	1B	1B-3	0.294	42.33	GBS1.0-SNP
1964	D-1265479	726	1B	1B-3	0.465	42.624	GBS1.0-DArT
1965	D-3022849	727	1B	1B-3	0.436	43.089	GBS1.0-DArT
1966	D-1101526	728	1B	1B-3	0.353	43.525	GBS1.0-DArT
1967	D-1254299	co-segregation	1B	1B-3			GBS1.0-DArT
1968	D-3938793	729	1B	1B-3	0.099	43.878	GBS1.0-DArT
1969	D-1136579	730	1B	1B-3	0.389	43.977	GBS1.0-DArT
1970	D-3943781	731	1B	1B-3	0.308	44.366	GBS1.0-DArT
1971	S-982151	732	1B	1B-3	0.144	44.674	GBS1.0-SNP
1972	D-1104322	733	1B	1B-3	0.258	44.818	GBS1.0-DArT
1973	S-3028545	co-segregation	1B	1B-3			GBS1.0-SNP
1974	D-1249421	734	1B	1B-3	0.06	45.076	GBS1.0-DArT
1975	S-2259918	735	1B	1B-3	0.077	45.136	GBS1.0-SNP
1976	D-1113020	736	1B	1B-3	0.321	45.213	GBS1.0-DArT
1977	D-3940461	co-segregation	1B	1B-3			GBS1.0-DArT
1978	D-2292320	co-segregation	1B	1B-3			GBS1.0-DArT
1979	S-1135836	co-segregation	1B	1B-3			GBS1.0-SNP
1980	D-2287279	737	1B	1B-3	0.179	45.534	GBS1.0-DArT
1981	D-2275397	738	1B	1B-3	0.168	45.713	GBS1.0-DArT
1982	D-3021873	739	1B	1B-3	0.286	45.881	GBS1.0-DArT
1983	D-1261151	740	1B	1B-3	0.049	46.167	GBS1.0-DArT
1984	D-1139535	741	1B	1B-3	0.052	46.216	GBS1.0-DArT
1985	S-1219554	742	1B	1B-3	0.014	46.268	GBS1.0-SNP
1986	S-3934434	743	1B	1B-3	0.085	46.282	GBS1.0-SNP
1987	D-1265400	744	1B	1B-3	0.104	46.367	GBS1.0-DArT
1988	D-1181692	745	1B	1B-3	0.135	46.471	GBS1.0-DArT
1989	D-3025156	746	1B	1B-3	0.105	46.606	GBS1.0-DArT
1990	D-1058527	747	1B	1B-3	0.054	46.711	GBS1.0-DArT
1991	S-1231191	748	1B	1B-3	0.158	46.765	GBS1.0-SNP
1992	D-1019002	749	1B	1B-3	0.093	46.923	GBS1.0-DArT
1993	D-1272190	750	1B	1B-3	0.186	47.016	GBS1.0-DArT
1994	D-3945046	co-segregation	1B	1B-3			GBS1.0-DArT
1995	S-985744	751	1B	1B-3	0.133	47.202	GBS1.0-SNP
1996	D-1091689	752	1B	1B-3	0.204	47.335	GBS1.0-DArT
1997	D-1060039	753	1B	1B-3	0.225	47.539	GBS1.0-DArT
1998	D-4329496	754	1B	1B-3	0.281	47.764	GBS1.0-DArT
[truncated: 8,741 more rows]
