# Supplementary material for: QTL mapping for quality traits using a high-density genetic map of wheat
Source: PLoS One. 2020 Mar 24;15(3):e0230601. doi: 10.1371/journal.pone.0230601 (PMC7092975; doi:10.1371/journal.pone.0230601)
Supplement: S4 Table — (XLSX) [file pone.0230601.s005.xlsx]

## Sheet: Sheet1
S4 Table. Predicted candidate genes corresponding to the DArT/SNPs markers associated to the QTL clusters for quality traits based on IWGSC RefSeq v1.0
No.	QTL cluster	Associated maker	chromosome	Candidate gene	Gene function
1	C1	S-1862951	1A-1	TraesCS1A01G058300	50S ribosomal protein L10
2		S-1126925	1A-1	TraesCS1A01G081900LC	E3 ubiquitin-protein ligase SMURF2
3	C2	BS00089894_51	1A-1	TraesCS1A01G304400	CCR4-NOT transcription complex subunit 2
4		Ra_c105707_788	1A-1	TraesCS1A01G304400	CCR4-NOT transcription complex subunit 2
5		S-2252888	1A-1	TraesCS1A01G314500	Early light-induced protein
6		S-2252888	1A-1	TraesCS1A01G314600	Early light-induced protein
7		S-2252888	1A-1	TraesCS1A01G314700	Amine oxidase [flavin-containing] A
8		S-3953635	1A-1	TraesCS1A01G463800LC	RNA-directed DNA polymerase (reverse transcriptase)-related family protein
9		S-1233752	1A-1	TraesCS1A01G469400LC	Retrovirus-related Pol polyprotein from transposon TNT 1-94
10		D-4005520	1A-1	TraesCS1A01G322000	RING/U-box superfamily protein
11		S-1125428	1A-1	TraesCS1A01G321200	Stigma-specific protein Stig1
12		S-1092278	1A-1	TraesCS1A01G320400	Potassium transporter
13		S-1000608	1A-1	TraesCS1A01G067700LC	RNA-dependent RNA polymerase family protein
14		Kukri_c37726_285	1A-1	TraesCS1A01G311400	Transcription elongation factor SPT6
15		wsnp_Ku_c15214_23756800	1A-1	TraesCS1A01G311400	Transcription elongation factor SPT6
16	C3	D-2295968	1B-2	TraesCS1B01G334700	Pentatricopeptide repeat-containing protein
17		S-1096349	1B-2	TraesCS1B01G322500	Polygalacturonase
18		D-1090804	1B-2	TraesCS1B01G335800	NB-ARC domain-containing disease resistance protein
19		D-1100365	1B-2	TraesCS1B01G321600	Glutamate formiminotransferase 1
20		D-1107995	1B-2	TraesCS1B01G325300	Polyubiquitin protein
21		D-1003781	1B-2	TraesCS1B01G148300LC	Sporulation-specific cell division protein SsgB
22	C4	swes1148	1D-1	TraesCS1D01G334400	Cellulose synthase
23		S-1125875	1D-1	TraesCS1D01G313200	F-box family protein
24		D-2244435	1D-1	TraesCS1D01G316100	Na(+)/H(+) antiporter NhaA
25		D-1046556	1D-1	TraesCS1D01G313800	Phosphoglycerate kinase
26		D-1229020	1D-1	TraesCS1D01G323200	NB-ARC domain-containing disease resistance protein
27		D-1094317	1D-1	TraesCS1D01G323500	NB-ARC domain-containing disease resistance protein
28		S-992228	1D-1	TraesCS1D01G323800	Mitochondrial transcription termination factor-like
29		S-992228	1D-1	TraesCS1D01G323800	Mitochondrial transcription termination factor-like
30		S-992228	1D-1	TraesCS1D01G420700	Mitochondrial transcription termination factor-like
31		S-1167563	1D-1	TraesCS1D01G320000	Indole-3-acetic acid-amido synthetase GH3.3, putative
32		D-2256216	1D-1	TraesCS1D01G323200	NB-ARC domain-containing disease resistance protein
33		S-1233801	1D-1	TraesCS1D01G337200	Cytochrome P450
34		S-1233801	1D-1	TraesCS1D01G337300	Cytochrome P450
35		S-1229683	1D-1	TraesCS1D01G341100	Trehalose-6-phosphate synthase
36		D-1120670	1D-1	TraesCS1D01G341700	DUF506 family protein
37		S-1090670	1D-1	TraesCS1D01G337300	Cytochrome P450
38		S-3064732	1D-1	TraesCS1D01G343600	cDNA clone:J023067B17, full insert sequence
39		S-1695188	1D-1	TraesCS1D01G341600	Protein kinase
40		S-1091949	1D-1	TraesCS1D01G337300	Cytochrome P450
41		S-1091949	1D-1	TraesCS1D01G241900	Cytochrome P450
42		D-1072500	1D-1	TraesCS1D01G338800	importin alpha isoform 7
43		S-1202435	1D-1	TraesCS1D01G467100LC	Peroxidase
44		S-992157	1D-1	TraesCS1D01G344100	Pectinesterase
45		wsnp_Ra_c59303_60669172	1D-1	TraesCS1D01G338900	Inhibitor of nuclear factor kappa-B kinase subunit alpha
46		IACX640	1D-1	TraesCS1D01G341300	Protein EMBRYONIC FLOWER 1
47		IACX640	1D-1	TraesCS1D01G341200	GDSL esterase/lipase
48		Excalibur_c3258_402	1D-1	TraesCS1D01G342000	WD40 repeat-like protein
49		BobWhite_c3319_141	1D-1	TraesCS1D01G339700	Ras-like protein
50		tplb0036b21_694	1D-1	TraesCS1D01G336600	Dof zinc finger protein
51		Jagger_c5542_100	1D-1	TraesCS1D01G338000	O-methyltransferase-like protein
52		RAC875_c21954_276	1D-1	TraesCS1D01G342000	WD40 repeat-like protein
53		wsnp_Ra_rep_c70864_68811253	1D-1	TraesCS1D01G341000	Homeobox protein
54		wsnp_Ra_rep_c70864_68811253	1D-1	TraesCS1D01G341000	Homeobox protein
55		D_contig15826_234	1D-1	TraesCS1D01G458200LC	Cytochrome P450
56		D_contig15826_234	1D-1	TraesCS1D01G337100	Cytochrome P450
57		D_contig15826_234	1D-1	TraesCS1D01G337200	Cytochrome P450
58		RAC875_c50811_655	1D-1	TraesCS1D01G339700	Ras-like protein
59		RAC875_c50811_655	1D-1	TraesCS1D01G339700	Ras-like protein
60		Ex_c18035_840	1D-1	TraesCS1D01G341000	Homeobox protein
61		RAC875_c21565_1111	1D-1	TraesCS1D01G341300	Protein EMBRYONIC FLOWER 1
62		RAC875_c21565_1111	1D-1	TraesCS1D01G341200	GDSL esterase/lipase
63		IACX1549	1D-1	TraesCS1D01G341300	Protein EMBRYONIC FLOWER 1
64		IACX1549	1D-1	TraesCS1D01G341300	Protein EMBRYONIC FLOWER 1
65		IACX1549	1D-1	TraesCS1D01G341300	Protein EMBRYONIC FLOWER 1
66		IACX1549	1D-1	TraesCS1D01G341300	Protein EMBRYONIC FLOWER 1
67		IACX1549	1D-1	TraesCS1D01G341300	Protein EMBRYONIC FLOWER 1
68		IACX1549	1D-1	TraesCS1D01G341200	GDSL esterase/lipase
69		IACX1549	1D-1	TraesCS1D01G341200	GDSL esterase/lipase
70		IACX1549	1D-1	TraesCS1D01G341200	GDSL esterase/lipase
71		IACX1549	1D-1	TraesCS1D01G341200	GDSL esterase/lipase
72		IACX1549	1D-1	TraesCS1D01G341200	GDSL esterase/lipase
73		IACX1713	1D-1	TraesCS1D01G342000	WD40 repeat-like protein
74		wsnp_Ex_rep_c68201_66980814	1D-1	TraesCS1D01G341000	Homeobox protein
75		RAC875_rep_c107479_97	1D-1	TraesCS1D01G338400	Elongation factor Tu
76		Ex_c18035_602	1D-1	TraesCS1D01G341000	Homeobox protein
77		Kukri_c59519_352	1D-1	TraesCS1D01G341600	Protein kinase
78		Excalibur_c1236_278	1D-1	TraesCS1D01G342000	WD40 repeat-like protein
79		Excalibur_c16570_925	1D-1	TraesCS1D01G341600	Protein kinase
80		RFL_Contig5449_1330	1D-1	TraesCS1D01G342200	Transcriptional regulatory plant protein, putative
81		JD_c1592_1329	1D-1	TraesCS1D01G342400	Dolichyl-diphosphooligosaccharide--protein glycosyltransferase subunit STT3
82		Excalibur_c8396_300	1D-1	TraesCS1D01G341300	Protein EMBRYONIC FLOWER 1
83		Excalibur_c8396_300	1D-1	TraesCS1D01G341200	GDSL esterase/lipase
84		Kukri_c14880_637	1D-1	TraesCS1D01G340400	Trehalose-6-phosphate synthase 6
85		RAC875_rep_c105168_114	1D-1	TraesCS1D01G341300	Protein EMBRYONIC FLOWER 1
86		RAC875_rep_c105168_114	1D-1	TraesCS1D01G341200	GDSL esterase/lipase
87		RAC875_c51346_99	1D-1	TraesCS1D01G338900	Inhibitor of nuclear factor kappa-B kinase subunit alpha
88		Kukri_c87370_400	1D-1	TraesCS1D01G342800	Peptidyl-tRNA hydrolase
89		Ra_c15730_3403	1D-1	TraesCS1D01G341300	Protein EMBRYONIC FLOWER 1
90		Ra_c15730_3403	1D-1	TraesCS1D01G341200	GDSL esterase/lipase
91		RAC875_rep_c106884_592	1D-1	TraesCS1D01G341300	Protein EMBRYONIC FLOWER 1
92		RAC875_rep_c106884_592	1D-1	TraesCS1D01G341200	GDSL esterase/lipase
93		TA002789-1409	1D-1	TraesCS1D01G340400	Trehalose-6-phosphate synthase 6
94		wsnp_Ku_c26635_36605013	1D-1	TraesCS1D01G339700	Ras-like protein
95		wsnp_Ku_c26635_36605013	1D-1	TraesCS1D01G339700	Ras-like protein
96		IACX1420	1D-1	TraesCS1D01G341300	Protein EMBRYONIC FLOWER 1
97		IACX1420	1D-1	TraesCS1D01G341200	GDSL esterase/lipase
98		RAC875_c39112_117	1D-1	TraesCS1D01G341300	Protein EMBRYONIC FLOWER 1
99		RAC875_c39112_117	1D-1	TraesCS1D01G341200	GDSL esterase/lipase
100		IAAV8839	1D-1	TraesCS1D01G340500	Gamma-glutamyl hydrolase
101		BobWhite_c14141_197	1D-1	TraesCS1D01G340500	Gamma-glutamyl hydrolase
102		Ex_c68201_1182	1D-1	TraesCS1D01G341000	Homeobox protein
103		wsnp_Ku_c2624_4986980	1D-1	TraesCS1D01G427900LC	Phospholipid-transporting ATPase
104		wsnp_Ku_c5560_9851459	1D-1	TraesCS1D01G312500	Calcium-transporting ATPase
105		wsnp_Ex_c57601_59245965	1D-1	TraesCS1D01G427900LC	Phospholipid-transporting ATPase
106		RAC875_c3604_1527	1D-1	TraesCS1D01G427900LC	Phospholipid-transporting ATPase
107		RAC875_c3604_1527	1D-1	TraesCS1D01G427800LC	Nitrate transporter 1:2
108		BobWhite_c3283_54	1D-1	TraesCS1D01G427800LC	Nitrate transporter 1:2
109		BobWhite_c3283_54	1D-1	TraesCS1D01G427900LC	Phospholipid-transporting ATPase
110		wsnp_Ku_c5560_9853214	1D-1	TraesCS1D01G312500	Calcium-transporting ATPase
111		TA004358-0724	1D-1	TraesCS1D01G312100	Zinc finger protein 830
112		wsnp_Ex_c57601_59245549	1D-1	TraesCS1D01G427900LC	Phospholipid-transporting ATPase
113		BobWhite_c10977_834	1D-1	TraesCS1D01G427800LC	Nitrate transporter 1:2
114		wsnp_Ex_c13164_20793506	1D-1	TraesCS1D01G427900LC	Phospholipid-transporting ATPase
115		wsnp_Ex_c25974_35235456	1D-1	TraesCS1D01G427900LC	Phospholipid-transporting ATPase
116		wsnp_Ex_c27290_36498462	1D-1	TraesCS1D01G427800LC	Nitrate transporter 1:2
117		wsnp_Ku_c7266_12551048	1D-1	TraesCS1D01G427900LC	Phospholipid-transporting ATPase
118		wsnp_Ku_c7266_12551048	1D-1	TraesCS1D01G427800LC	Nitrate transporter 1:2
119		RFL_Contig3622_1217	1D-1	TraesCS1D01G312100	Zinc finger protein 830
120		Ra_c69361_411	1D-1	TraesCS1D01G427900LC	Phospholipid-transporting ATPase
121		wsnp_JD_c8173_9207415	1D-1	TraesCS1D01G427900LC	Phospholipid-transporting ATPase
122		wsnp_Ex_c26626_35864468	1D-1	TraesCS1D01G312100	Zinc finger protein 830
123		wsnp_Ex_c26626_35864468	1D-1	TraesCS1D01G312100	Zinc finger protein 830
124		BS00004282_51	1D-1	TraesCS1D01G427900LC	Phospholipid-transporting ATPase
125		Ku_c5560_2665	1D-1	TraesCS1D01G312500	Calcium-transporting ATPase
126		RAC875_c54260_127	1D-1	TraesCS1D01G427900LC	Phospholipid-transporting ATPase
127		wsnp_Ex_c57601_59245380	1D-1	TraesCS1D01G427900LC	Phospholipid-transporting ATPase
128		D_contig06122_208	1D-1	TraesCS1D01G312500	Calcium-transporting ATPase
129		TA004476-0719	1D-1	TraesCS1D01G316200	DNA mismatch repair protein MutS
130		wsnp_Ex_c3831_6966926	1D-1	TraesCS1D01G314200	Dentin sialophosphoprotein, putative
131		IAAV868	1D-1	TraesCS1D01G314200	Dentin sialophosphoprotein, putative
132		RAC875_c49612_102	1D-1	TraesCS1D01G316900	Protein translation factor SUI1-like protein
133		Ra_c21676_178	1D-1	TraesCS1D01G314900	Transcription factor TFIIIB component B
134		Excalibur_c23155_327	1D-1	TraesCS1D01G315400	zinc finger CCCH domain protein
135		Excalibur_c23155_327	1D-1	TraesCS1D01G315400	zinc finger CCCH domain protein
136		wsnp_Ra_c4135_7565040	1D-1	TraesCS1D01G314600	Structural maintenance of chromosomes protein
137		wsnp_Ra_c4135_7565040	1D-1	TraesCS1D01G314600	Structural maintenance of chromosomes protein
138		wsnp_Ex_c15396_23659859	1D-1	TraesCS1D01G316900	Protein translation factor SUI1-like protein
139		IAAV2840	1D-1	TraesCS1D01G312900	Extracellular matrix-binding protein ebh
140		BS00058554_51	1D-1	TraesCS1D01G315700	Ribosomal protein L11 methyltransferase
141		wsnp_Ex_c8188_13842273	1D-1	TraesCS1D01G314900	Transcription factor TFIIIB component B
142		wsnp_Ex_c3293_6072122	1D-1	TraesCS1D01G314200	Dentin sialophosphoprotein, putative
143		BS00014671_51	1D-1	TraesCS1D01G312900	Extracellular matrix-binding protein ebh
144		RAC875_c4135_1028	1D-1	TraesCS1D01G314600	Structural maintenance of chromosomes protein
145		Kukri_c29121_654	1D-1	TraesCS1D01G314900	Transcription factor TFIIIB component B
146		Excalibur_c8188_243	1D-1	TraesCS1D01G314900	Transcription factor TFIIIB component B
147		wsnp_Ex_c4808_8584315	1D-1	TraesCS1D01G438610LC	#N/A
148		BobWhite_c6998_365	1D-1	TraesCS1D01G106300LC	Ulp1 protease family, C-terminal catalytic domain containing protein, expressed
149		BobWhite_c6998_365	1D-1	TraesCS1D01G129900	Ulp1 protease family, C-terminal catalytic domain containing protein, expressed
150		IACX5695	1D-1	TraesCS1D01G321300	GDSL esterase/lipase
151		BS00082503_51	1D-1	TraesCS1D01G317301	#N/A
152		wsnp_Ex_rep_c69024_67924125	1D-1	TraesCS1D01G435500LC	DCD (Development and cell death) domain protein
153		wsnp_Ex_rep_c66423_64641115	1D-1	TraesCS1D01G322400	Acylamino-acid-releasing enzyme
154		wsnp_Ex_rep_c66423_64640941	1D-1	TraesCS1D01G322400	Acylamino-acid-releasing enzyme
155		wsnp_Ex_rep_c66423_64640941	1D-1	TraesCS1D01G322400	Acylamino-acid-releasing enzyme
156		Kukri_c6051_640	1D-1	TraesCS1D01G317200	Protein kinase
157		GENE-0315_356	1D-1	TraesCS1D01G322100	1-acyl-sn-glycerol-3-phosphate acyltransferase
158		BS00022768_51	1D-1	TraesCS1D01G317300	High molecular weight glutenin subunit
159		wsnp_Ex_c12447_19847242	1D-1	TraesCS1D01G323900	Secretory carrier-associated membrane protein
160		Excalibur_c50856_63	1D-1	TraesCS1D01G323900	Secretory carrier-associated membrane protein
161		GENE-0511_484	1D-1	TraesCS1D01G320300	NAD(P)H dehydrogenase (Quinone)
162		BS00075001_51	1D-1	TraesCS1D01G320300	NAD(P)H dehydrogenase (Quinone)
163		BS00021702_51	1D-1	TraesCS1D01G320900	Kinesin-like
164		wsnp_Ex_rep_c66423_64641680	1D-1	TraesCS1D01G322400	Acylamino-acid-releasing enzyme
165		wsnp_Ex_rep_c66423_64641680	1D-1	TraesCS1D01G322400	Acylamino-acid-releasing enzyme
166		wsnp_Ex_rep_c66423_64641680	1D-1	TraesCS1D01G322400	Acylamino-acid-releasing enzyme
167		wsnp_Ex_c18665_27541568	1D-1	TraesCS1D01G323100	H/ACA ribonucleoprotein complex non-core subunit NAF1
168		Kukri_c25138_1155	1D-1	TraesCS1D01G323200	NB-ARC domain-containing disease resistance protein
169		CAP11_c3464_68	1D-1	TraesCS1D01G321300	GDSL esterase/lipase
170		D_GA8KES401EYUM8_190	1D-1	TraesCS1D01G317100	Histone deacetylase
171		IAAV5841	1D-1	TraesCS1D01G322300	U3 small nucleolar RNA-associated protein 14 B isoform 3
172		IAAV7473	1D-1	TraesCS1D01G323500	NB-ARC domain-containing disease resistance protein
173		GENE-0511_161	1D-1	TraesCS1D01G320300	NAD(P)H dehydrogenase (Quinone)
174		RAC875_c87321_108	1D-1	TraesCS1D01G323100	H/ACA ribonucleoprotein complex non-core subunit NAF1
175		Excalibur_c48317_242	1D-1	TraesCS1D01G323100	H/ACA ribonucleoprotein complex non-core subunit NAF1
176		wsnp_Ex_c3831_6965890	1D-1	TraesCS1D01G314200	Dentin sialophosphoprotein, putative
177		Excalibur_rep_c69044_1105	1D-1	TraesCS1D01G333000	Colon cancer-associated protein Mic1-like containing protein, expressed
178		Ra_c11906_1618	1D-1	TraesCS1D01G333900	Translation initiation factor IF-2
179		Kukri_c13363_675	1D-1	TraesCS1D01G333000	Colon cancer-associated protein Mic1-like containing protein, expressed
180		Kukri_c13363_675	1D-1	TraesCS1D01G333000	Colon cancer-associated protein Mic1-like containing protein, expressed
181		wsnp_Ex_c16429_24929065	1D-1	TraesCS1D01G332900	Protein kinase
182		wsnp_Ex_c16429_24929065	1D-1	TraesCS1D01G332900	Protein kinase
183		wsnp_Ex_c16429_24929065	1D-1	TraesCS1D01G332900	Protein kinase
184		wsnp_Ex_c16429_24929065	1D-1	TraesCS1D01G151900	Kinase family protein
185		RFL_Contig5373_701	1D-1	TraesCS1D01G333900	Translation initiation factor IF-2
186		Ra_c11906_1441	1D-1	TraesCS1D01G333900	Translation initiation factor IF-2
187		RAC875_c28041_460	1D-1	TraesCS1D01G332700	Protein PAT1-1-like protein
188		Ex_c101469_91	1D-1	TraesCS1D01G333000	Colon cancer-associated protein Mic1-like containing protein, expressed
189		Ex_c101469_91	1D-1	TraesCS1D01G333000	Colon cancer-associated protein Mic1-like containing protein, expressed
190		Excalibur_c19857_549	1D-1	TraesCS1D01G332700	Protein PAT1-1-like protein
191		IAAV6872	1D-1	TraesCS1D01G332900	Protein kinase
192		IAAV4569	1D-1	TraesCS1D01G335800	Cleavage stimulation factor subunit 2
193		IAAV4569	1D-1	TraesCS1D01G335800	Cleavage stimulation factor subunit 2
194		IAAV4569	1D-1	TraesCS1D01G335800	Cleavage stimulation factor subunit 2
195		IAAV2396	1D-1	TraesCS1D01G333000	Colon cancer-associated protein Mic1-like containing protein, expressed
196		Ra_c31540_407	1D-1	TraesCS1D01G334200	Transmembrane protein 56
197		RAC875_c110829_461	1D-1	TraesCS1D01G333900	Translation initiation factor IF-2
198		CAP7_c9557_164	1D-1	TraesCS1D01G332500	Thioredoxin
199		wsnp_Ex_c29613_38622101	1D-1	TraesCS1D01G332500	Thioredoxin
200		wsnp_Ex_c29613_38622101	1D-1	TraesCS1D01G328300	Ribosomal protein L11 methyltransferase
201		RFL_Contig651_953	1D-1	TraesCS1D01G334800	Lysine--trna ligase
202		Ra_c11906_1480	1D-1	TraesCS1D01G333900	Translation initiation factor IF-2
203		Ra_c11906_1417	1D-1	TraesCS1D01G333900	Translation initiation factor IF-2
204		Excalibur_rep_c103577_181	1D-1	TraesCS1D01G343800	Kinesin-like protein
205		Excalibur_rep_c103577_181	1D-1	TraesCS1D01G343800	Kinesin-like protein
206		RAC875_c5341_106	1D-1	TraesCS1D01G343800	Kinesin-like protein
207		RAC875_c55026_311	1D-1	TraesCS1D01G343800	Kinesin-like protein
208		wsnp_Ku_c40309_48558476	1D-1	TraesCS1D01G344600	Phosphotransferase
209		RFL_Contig4705_3207	1D-1	TraesCS1D01G344700	Receptor-like protein kinase
210		RFL_Contig4705_3207	1D-1	TraesCS1D01G344600	Phosphotransferase
211		Ra_c21472_1369	1D-1	TraesCS1D01G344600	Phosphotransferase
212		IAAV3490	1D-1	TraesCS1D01G344600	Phosphotransferase
213		IACX574	1D-1	TraesCS1D01G344800	Soluble inorganic pyrophosphatase
214		wsnp_Ex_rep_c111610_93458148	1D-1	TraesCS1D01G344600	Phosphotransferase
215		wsnp_Ex_rep_c111610_93458148	1D-1	TraesCS1D01G344600	Phosphotransferase
216		BobWhite_c22710_152	1D-1	TraesCS1D01G344000	50S ribosomal protein L2
217		RAC875_c10083_154	1D-1	TraesCS1D01G344000	50S ribosomal protein L2
218		RAC875_c35777_484	1D-1	TraesCS1D01G344000	50S ribosomal protein L2
219		D_contig20248_176	1D-1	TraesCS1D01G344000	50S ribosomal protein L2
220	C5	D-1113185	4B-1	TraesCS4B01G031100	Serine/threonine-protein kinase
221		Ku_c63300_1309	4B-1	TraesCS4B01G029400	Hexosyltransferase
222		Kukri_c6242_147	4B-1	TraesCS4B01G030800	TBC1 domain family member
223		wsnp_Ku_c6242_10965132	4B-1	TraesCS4B01G030800	TBC1 domain family member
224		wsnp_Ku_c6242_10965132	4B-1	TraesCS4B01G030800	TBC1 domain family member
225		wsnp_CAP11_c1103_647926	4B-1	TraesCS4B01G030600	Costars family protein
226		Kukri_rep_c69273_148	4B-1	TraesCS4B01G029400	Hexosyltransferase
227		BS00022534_51	4B-1	TraesCS4B01G030400	Inositol hexakisphosphate and diphosphoinositol-pentakisphosphate kinase
228		wsnp_Ex_c7362_12622736	4B-1	TraesCS4B01G030400	Inositol hexakisphosphate and diphosphoinositol-pentakisphosphate kinase
229		wsnp_Ex_c7362_12622736	4B-1	TraesCS4B01G030400	Inositol hexakisphosphate and diphosphoinositol-pentakisphosphate kinase
230		BS00010830_51	4B-1	TraesCS4B01G030800	TBC1 domain family member
231		Excalibur_c60791_1196	4B-1	TraesCS4B01G031000	Plasma membrane ATPase
232		wsnp_Ra_c9823_16313377	4B-1	TraesCS4B01G030400	Inositol hexakisphosphate and diphosphoinositol-pentakisphosphate kinase
233		wsnp_Ra_c9823_16313377	4B-1	TraesCS4B01G030400	Inositol hexakisphosphate and diphosphoinositol-pentakisphosphate kinase
234		D-3022151	4B-1	TraesCS4B01G035300	Myelin-associated oligodendrocyte basic protein isoform 1
235		D-3940950	4B-1	TraesCS4B01G043100	GAI-like protein 1
236		S-3024027	4B-1	TraesCS4B01G044800	Regulator of Vps4 activity in the MVB pathway protein, putative
237		D-1673295	4B-1	TraesCS4B01G043000	Drug/metabolite transporter
238		S-3941408	4B-1	TraesCS4B01G043100	GAI-like protein 1
239		S-3941408	4B-1	TraesCS4B01G323900LC	Kinase family protein
240	C7	D-3024409	4B-1	TraesCS4B01G180100	CAS1 domain-containing 1
241		D-1094306	4B-1	TraesCS4B01G376200LC	Retrotransposon protein, putative, unclassified
242	C8	S-1862723	5D-1	TraesCS5D01G160000	UPF0503 protein, chloroplastic
243		S-1862723	5D-1	TraesCS5D01G043000	UPF0503 protein, chloroplastic
244		S-3028008	5D-1	TraesCS5D01G160000	UPF0503 protein, chloroplastic
245		S-3028008	5D-1	TraesCS5D01G043000	UPF0503 protein, chloroplastic
246		S-1055033	5D-1	TraesCS5D01G074500	Vacuolar protein sorting-associated protein, putative (DUF1162)
247		D-3950436	5D-1	TraesCS5D01G055300	Protein methyltransferase
248		D-1687765	5D-1	TraesCS5D01G044700	Kinesin-related protein
249		S-1018432	5D-1	TraesCS5D01G068000LC	NBS-LRR-like resistance protein
250		D-1090030	5D-1	TraesCS5D01G071000LC	DUF2921 family protein
251		S-2313563	5D-1	TraesCS5D01G183600LC	DNA-binding protein, putative (duplicated DUF1399)
252		S-3064719	5D-1	TraesCS5D01G069100	Uridylate kinase
253		D-3956782	5D-1	TraesCS5D01G118600	E3 ubiquitin protein ligase drip2
254		D-1117581	5D-1	TraesCS5D01G112700	F-box/LRR protein
255	C9	wPt-731556	6A-2	TraesCS6A01G102200LC	Protein FAR1-RELATED SEQUENCE 5
256		wPt-666584	6A-2	TraesCS6A01G102200LC	Protein FAR1-RELATED SEQUENCE 5
257		wPt-2142	6A-2	TraesCS6A01G102200LC	Protein FAR1-RELATED SEQUENCE 5
258		wPt-742658	6A-2	TraesCS6A01G102200LC	Protein FAR1-RELATED SEQUENCE 5
259		wPt-730851	6A-2	TraesCS6A01G102200LC	Protein FAR1-RELATED SEQUENCE 5
260		wPt-671512	6A-2	TraesCS6A01G102200LC	Protein FAR1-RELATED SEQUENCE 5
261		wPt-732855	6A-2	TraesCS6A01G102200LC	Protein FAR1-RELATED SEQUENCE 5
262		wPt-731531	6A-2	TraesCS6A01G102200LC	Protein FAR1-RELATED SEQUENCE 5
263		D-1250404	6A-2	TraesCS6A01G069000	Beta-fructofuranosidase, insoluble protein
264	C10	D-3024394	6A-2	TraesCS6A01G071200	Basic helix-loop-helix (BHLH) Transcription Factor
265		D-3024394	6A-2	TraesCS6A01G071300	Basic helix-loop-helix (BHLH) Transcription Factor
266		S-1023970	6A-2	TraesCS6A01G070800	F-box protein SKIP22
267		S-1023970	6A-2	TraesCS6A01G070900	F-box family protein
268		S-1023970	6A-2	TraesCS6A01G070800	F-box protein SKIP22
269		S-1023970	6A-2	TraesCS6A01G070900	F-box family protein
270		D-1151081	6A-2	TraesCS6A01G080100	NBS-LRR-like resistance protein
271		D-1112857	6A-2	TraesCS6A01G082200	BTB/POZ domain containing protein
272		D-1306641	6A-2	TraesCS6A01G080100	NBS-LRR-like resistance protein
273		D-3023500	6A-2	TraesCS6A01G080200	RING-H2 finger C1A
274		D-1238392	6A-2	TraesCS6A01G080200	RING-H2 finger C1A
275		D-990125	6A-2	TraesCS6A01G100500LC	Retrotransposon protein, putative, unclassified
276		D-1252721	6A-2	TraesCS6A01G139600LC	Polynucleotidyl transferase, ribonuclease H fold protein with HRDC domain-containing protein
277		D-4020536	6A-2	TraesCS6A01G108100	Mitochondrial import inner membrane translocase subunit tim-10 isoform 1
278		S-1097532	6A-2	TraesCS6A01G106000	Thiosulfate sulfurtransferase GlpE
279		S-993444	6A-2	TraesCS6A01G097300	Tryptophan synthase beta chain
280		S-1215142	6A-2	TraesCS6A01G109200	ABC transporter A family member
281		Tdurum_contig32258_314	6A-2	TraesCS6A01G368600	RNA binding
282		Tdurum_contig92441_354	6A-2	TraesCS6A01G367900	BTB/POZ domain containing protein
283		RAC875_c93959_96	6A-2	TraesCS6A01G369300	GDSL esterase/lipase
284		RFL_Contig5037_560	6A-2	TraesCS6A01G368700	UDP-N-acetylglucosamine--N-acetylmuramyl-(Pentapeptide) pyrophosphoryl-undecaprenol N-acetylglucosamine transferase
285		Excalibur_rep_c69981_75	6A-2	TraesCS6A01G371100	Aldehyde dehydrogenase
286		Excalibur_rep_c69981_75	6A-2	TraesCS6A01G371100	Aldehyde dehydrogenase
287		BS00021965_51	6A-2	TraesCS6A01G371000	Defensin-like (DEFL) family protein
288		BS00099074_51	6A-2	TraesCS6A01G371300	oxidoreductase/transition metal ion-binding protein (DUF3531)
289		wsnp_Ra_c2270_4383252	6A-2	TraesCS6A01G371100	Aldehyde dehydrogenase
290		wsnp_Ra_c2270_4383252	6A-2	TraesCS6A01G371100	Aldehyde dehydrogenase
291		wsnp_Ra_c2270_4383252	6A-2	TraesCS6A01G371100	Aldehyde dehydrogenase
292		Kukri_rep_c70063_663	6A-2	TraesCS6A01G569100LC	26S protease regulatory subunit-like protein
293		S-1766699	6A-2	TraesCS6A01G120900	Cytochrome P450 family protein, expressed
294		D-1079101	6A-2	TraesCS6A01G120800	Clavata3/ESR (CLE) gene family member
295		S-1262274	6A-2	TraesCS6A01G116800	Harpin-induced protein
296		S-1262274	6A-2	TraesCS6A01G116900	Harpin inducing protein
297		S-2311772	6A-2	TraesCS6A01G121300	Apoptosis-inducing factor-like protein A
298		Tdurum_contig13068_208	6A-2	TraesCS6A01G369900	Peptide transporter
299		Excalibur_c29639_65	6A-2	TraesCS6A01G370500	ENTH/ANTH/VHS superfamily protein
300		Excalibur_c29639_65	6A-2	TraesCS6A01G370500	ENTH/ANTH/VHS superfamily protein
301		S-1084117	6A-2	TraesCS6A01G154300LC	DNA-directed RNA polymerase subunit beta''
302		D-3534377	6A-2	TraesCS6A01G120500	Flavin-containing monooxygenase
303		D-1266645	6A-2	TraesCS6A01G114800	Cytochrome P450 family protein, expressed
304	C11	D-1200944	6D-2	TraesCS6D01G153600LC	HTH-type transcriptional regulator SgrR
305		D-3950806	6D-2	TraesCS6D01G264200LC	BAG family molecular chaperone regulator 2
306		D-3961451	6D-2	TraesCS6D01G264200LC	BAG family molecular chaperone regulator 2
307	C12	D-2264277	7A-2	TraesCS7A01G532200	3-ketoacyl-CoA synthase
308		D-2264277	7A-2	TraesCS7A01G532300	3-ketoacyl-CoA synthase
309		D-1238765	7A-2	TraesCS7A01G079200	G protein-activated inward rectifier potassium channel 1
310		D-1238765	7A-2	TraesCS7A01G080100	RING/U-box superfamily protein
311		D-1238765	7A-2	TraesCS7A01G080200	G protein-activated inward rectifier potassium channel 1
312		D-1238765	7A-2	TraesCS7A01G080300	Dihydrolipoamide acetyltransferase component of pyruvate dehydrogenase complex
313		D-1696323	7A-2	TraesCS7A01G525200	Trigger factor
314		D-1696323	7A-2	TraesCS7A01G755600LC	tubulin folding cofactor A (KIESEL)
315		D-1107991	7A-2	TraesCS7A01G757600LC	Histone H2A
316		D-1196305	7A-2	TraesCS7A01G533200	Polyadenylate-binding protein
317		S-3024648	7A-2	TraesCS7A01G538800	F-box protein
318		D-987692	7A-2	TraesCS7A01G533500	Protein trichome birefringence
319		D-1200655	7A-2	TraesCS7A01G758100LC	Argonaute
320		D-1127362	7A-2	TraesCS7A01G531700	F-box protein PP2
321		D-1126223	7A-2	TraesCS7A01G535100	Disease resistance protein RPM1
322		D-1126223	7A-2	TraesCS7A01G763500LC	Disease resistance protein (TIR-NBS-LRR class), putative
323		D-1205310	7A-2	TraesCS7A01G538900	Disease resistance protein (NBS-LRR class) family
324		S-1010193	7A-2	TraesCS7A01G536900	Cytokinin oxidase/dehydrogenase
325		D-1093171	7A-2	TraesCS7A01G536600	ARM repeat superfamily protein
326		S-3959513	7A-2	TraesCS7A01G537200	Eukaryotic aspartyl protease family protein
327		D-1233998	7A-2	TraesCS7A01G773500LC	Zim17-type zinc finger protein
328		D-1255324	7A-2	TraesCS7A01G540200	Receptor-like protein kinase
329		D-3947959	7A-2	TraesCS7A01G537300	Hydroxycinnamoyl-CoA shikimate/quinate hydroxycinnamoyltransferase
330		D-1119490	7A-2	TraesCS7A01G750400LC	F-box protein
331		D-3944918	7A-2	TraesCS7A01G538800	F-box protein
332		D-3960526	7A-2	TraesCS7A01G538800	F-box protein
333		D-2367485	7A-2	TraesCS7A01G528600	DUF668 family protein
334		D-2366929	7A-2	TraesCS7A01G527800	Dehydrogenase/reductase SDR family protein
335		D-1201016	7A-2	TraesCS7A01G752100LC	Aspartate--tRNA(Asp/Asn) ligase
336		D-1252735	7A-2	TraesCS7A01G754600LC	Disease resistance protein RPM1
337		D-3571348	7A-2	TraesCS7A01G542200	Zinc finger family protein
338		D-3571348	7A-2	TraesCS7A01G772000LC	Zinc finger protein
339		D-4329449	7A-2	TraesCS7A01G528600	DUF668 family protein
