# Supplementary material for: QTL mapping for quality traits using a high-density genetic map of wheat
Source: PLoS One. 2020 Mar 24;15(3):e0230601. doi: 10.1371/journal.pone.0230601 (PMC7092975; doi:10.1371/journal.pone.0230601)
Supplement: S5 Table — (XLSX) [file pone.0230601.s006.xlsx]

## Sheet: Sheet1
S5 Table. Blast results for aligning all the markers sequence from QTL cluster confidence interval with the wheat reference genome (IWGSC RefSeq v1.0)
No.	chromosome	QTL cluster	Marker name	position (cM)	Type of the marker	Sequence	Databanks	% identity	alignment length	mismatches	gap opens	query. start	query. end	sequence. start	sequence. end	e-value	bit score
1	1A-1	C1	wPt-732946	37.077	DArT (Wheat PstI (TaqI) V3)	TGCAGATGCTCTAACATTAATAGGAGTAGTTGATCATACGAAATCAATCTTGTGTTTCCAAGCTCAAAGTGAATGGCATGCATTGTTCATAGTACAAGGCCCCAACTGACAAAATCAGAGGCAGTAAAAGAGGCATCTGCATTGTACTACCAGTGCAGAAAAGAAACTCCAAAAAAGACAAGAAACTTTTCCTCTTTCTTTCTGAAAAAGAAAACGACCACCTTCCATTTGCTCACGTCGGCCTTCCTTCCGTCTCGCCCCCACTAGATTGCACCAAAGACACATCACGGCAATGACAGGTGGTTTTGTGAAGAAGATCACTTTTTTTCTTCAAGTTTTGTTGACGTGAAGTTGTGAGTAAAACCAAGGTCTGGGGTGTGTACTGTTGGAAAGACGTTT…	IWGSC RefSeq v1.0 chromosome 1A only	99.8	496	1	0	1	496	40917593	40917098	0	911
2		C1	wPt-731617	37.077	DArT (Wheat PstI (TaqI) V3)	TGCAGATGCTCTAACATTAATAGGAGTAGTTGATCATACGAAATCAATCTTGTGTTTCCAAGCTCAAAGTGAATGGCATGCATTGTTCATAGTACAAGGCCCCAACTGACAAAATCAGAGGCAGTAAAAGAGGCATCTGCATTGTACTACCAGTGCAGAAAAGAAACTCCAAAAAAGACAAGAAACTTTTCCTCTTTCTTTCTGAAAAAGAAAACGACCACCTTCCATTTGCTCACGTCGGCCTTCCTTCCGTCTCGCCCCCACAAGATTGCACCAAAGACACATCACGGCAATGACAGGTGGTTTTGTGAAGAAGATCACTTTTTTTCTTCAAGTTTTGTTGACGTGAAGTTGTGAGTAAAACCAAGGTCTGGAGTGAGTACTGTTGGAAAGACGTTT…	IWGSC RefSeq v1.0 chromosome 1A only	99.6	496	2	0	1	496	40917593	40917098	0	905
3		C1	D-1071305	37.647	GBS1.0-DArT	TGCAGAATTGTTCTGCGCAAGGAAATTATTATTTGTTGGTTGTTGCTAAGATCAGACGAACCGAGATCG	IWGSC RefSeq v1.0 chromosome 1A only	98.48	66	0	1	1	65	38854077	38854142	4e-25	115
4		C1	S-3030753	38.047	GBS1.0-SNP	TGCAGAGAGCGCCCGTCGAGTTTTCCCTCTCGCAACCGCCGAGATCGGAAGAGCGGTTCAGCAGGAATG	IWGSC RefSeq v1.0 chromosome 1A only	100	41	0	0	1	41	37489961	37490001	2e-13	76.8
5		C1	D-1159766	38.047	GBS1.0-DArT	TGCAGGAGAAGGAACTCCCTCGTTACGGATTTCTTTTGCTGCATTCCTAGGTGTTAAGAGGACCTGATT	IWGSC RefSeq v1.0 chromosome 1A only	100	69	0	0	1	69	37507449	37507517	5e-29	128
6		C1	D-1370487	38.047	GBS1.0-DArT	TGCAGATCTACAGAGGAAATCAACTAGTGCGGCTGCACGGACGATCCCGAGATTTGGGGCCGAGATCGG	IWGSC RefSeq v1.0 chromosome 1A only	100	62	0	0	1	62	39619207	39619146	4e-25	115
7		C1	D-1219753	38.047	GBS1.0-DArT	TGCAGCGACTCATGACGACCCGTATGATCCATCACGTCGGTCAGACCACGACCGAGATCGGAAGAGCGG	IWGSC RefSeq v1.0 chromosome 1A only	100	54	0	0	1	54	39410659	39410712	1e-20	100
8		C1	D-3384669	38.047	GBS1.0-DArT	TGCAGACACAAAGAACTCTCTAGTGCACATCTCTCTTGCCGAGATCGGAAGAGCGGTTCAGCAGGAATG	IWGSC RefSeq v1.0 chromosome 1A only	100	41	0	0	1	41	39618535	39618575	2e-13	76.8
9		C1	S-1048305	38.047	GBS1.0-SNP	TGCAGATACAGAGGAACGACATGTATCTACGATCGCTGTAGAGGGACATAGAGACGTGCATGCTACAAT	IWGSC RefSeq v1.0 chromosome 1A only	98.55	69	1	0	1	69	39826365	39826297	2e-27	122
10		C1	S-1862951	38.047	GBS1.0-SNP	TGCAGGTGTGATAACTGCGGAACCTCGGCGTCGATGGAGGGATCACTTCTCCGAGATCGGAAGAGCGGT	IWGSC RefSeq v1.0 chromosome 1A only	98.11	53	1	0	1	53	38718067	38718119	2e-18	93.5
11		C1	D-3946994	38.047	GBS1.0-DArT	TGCAGCTGACGCCGTCGAGGTTGGACATGCTCCGAGATCAGAAGAGCGGTTCAGCAGGAATGCCGAGAC	IWGSC RefSeq v1.0 chromosome 1A only	No blast hit
12		C1	D-1087917	38.047	GBS1.0-DArT	TGCAGTCTGGAATTTGCACCTGAAACCTAATGCCATCAAGAGTGCGGCAATGGCAACTCCGAGATCGGA	IWGSC RefSeq v1.0 chromosome 1A only	100	61	0	0	1	61	37507032	37507092	1e-24	113
13		C1	S-1126925	38.049	GBS1.0-SNP	TGCAGCGGCCGTTGTGCCCGCTGGGGTGGGCTGCTGTGCAGCACCACGCCGAGATCGGAAGAGCGGTTC	IWGSC RefSeq v1.0 chromosome 1A only	98.04	51	1	0	1	51	39652841	39652791	2e-17	89.8
14		C1	D-1210851	38.049	GBS1.0-DArT	TGCAGTCTGGAATTTGCACCTGAAACCTAATGCCGTCAGAGTGCGGCAATGGCAACTCCGAGATCGGAA	IWGSC RefSeq v1.0 chromosome 1A only	96.72	61	1	1	1	60	37507032	37507092	1e-20	100
15	1A-1	C2	BS00089894_51	58.543	SNP 90K	ATTAACTCATAGTTAAAGAGTACAGGTCTGAATTTTACGGAAGCTAAAATTTCAAGTCTATTACAGCCAACAATACCAAATTGACCCTACTGGTTTACAGC	IWGSC RefSeq v1.0 chromosome 1A only	100	101	0	0	1	101	497522725	497522625	1e-46	187
16		C2	Ra_c105707_788	58.543	SNP 90K	TCGTAGGACCCCGAATTAGAAGACGGACTTGGAGAATTTATCGGCCTTAGTCCAATATTATCAAGACCATTTTGAACCGAAGTAGTGCTCTGCTGCTGTTG	IWGSC RefSeq v1.0 chromosome 1A only	97.44	78	2	0	1	78	497520605	497520528	2e-30	134
17		C2	D-3942503	59.387	GBS1.0-DArT	TGCAGTCGACCGCTCGGAGGAGCGCTGTGTTCCGAGATCGGAAGAGCAGTTCAGCAGGAATGCCGAGAC	IWGSC RefSeq v1.0 chromosome 1A only	100	34	0	0	1	34	504635217	504635184	2e-09	63.9
18		C2	S-1237077	59.57	GBS1.0-SNP	TGCAGGAGCAGCCCGAGTCGTCGTTGCAAATCGTCGTCGCAGTTTCGCTGGAGTAGCCCGAGCTGGCAG	IWGSC RefSeq v1.0 chromosome 1A only	98.55	69	1	0	1	69	504977532	504977464	2e-27	122
19		C2	S-2252888	59.941	GBS1.0-SNP	TGCAGGGCCAGACTGTCGAGAGCAAGTCGAGCGGAATCTGGAGCGCCGACGCAGAGCTCTGGAACGGCC	IWGSC RefSeq v1.0 chromosome 1A only	100	69	0	0	1	69	506288401	506288333	5e-29	128
20		C2	D-3533253	59.941	GBS1.0-DArT	TGCAGTCACGGAACAAAAAAATAAATAAAAGAAGAAGAAGAAGAACCGAGATCGGAAGAGCGGTTCAGC	IWGSC RefSeq v1.0 chromosome 1A only	No blast hit
21		C2	D-1096317	59.941	GBS1.0-DArT	TGCAGCTTCCTCAATGTATGCCTCATCATGGGGCTCGCTGTGCTGCTGGCGGACAGCCGCGGCCCCGCT	IWGSC RefSeq v1.0 chromosome 1A only	100	69	0	0	1	69	505880290	505880222	5e-29	128
22		C2	D-3958605	60.221	GBS1.0-DArT	TGCAGGTGTAGCGTAGACGATCCGAGATCGGAAGAGTGGTTCAGCAGGAATGCCGAGACCGATCTCGTA	IWGSC RefSeq v1.0 chromosome 1A only	No blast hit
23		C2	S-1094315	60.221	GBS1.0-SNP	TGCAGTGACGGCGCGTCCAGTTCTTCCGCCTCGCAGTGTTCGTGCATGCGGTGGCCGAGATCGGAAGAG	IWGSC RefSeq v1.0 chromosome 1A only	95.38	65	1	2	1	64	506671585	506671648	3e-21	102
24		C2	D-3023013	60.221	GBS1.0-DArT	TGCAGCAGAAACTGTCCAGAAACCTCGTAATCATGTCATGGGCACCGAGATCGGAAGAGCGGTTCAGCA	IWGSC RefSeq v1.0 chromosome 1A only	100	47	0	0	1	47	506259982	506259936	9e-17	87.9
25		C2	S-1089822	60.491	GBS1.0-SNP	TGCAGGTGTGCAGAGGGTTTCCAGACCTGGAGATGCGAGCCTCTGCGGTGAAGTTTCTCTTGGTTGTAG	IWGSC RefSeq v1.0 chromosome 1A only	98.55	69	1	0	1	69	508571642	508571710	2e-27	122
26		C2	S-3953635	60.884	GBS1.0-SNP	TGCAGGCACAGGTGGAGGAGGAGCTGTAGGAGAGCGGCCGAGATCGGAAGAGCGGTTCAGCAGGAATGC	IWGSC RefSeq v1.0 chromosome 1A only	95.45	44	1	1	1	43	507849251	507849208	3e-11	69.4
27		C2	D-2288948	61.471	GBS1.0-DArT	TGCAGCATTGATCGATCTGAAGAGGAGTAGCCATATCTTTCTGGATGATGTCTGCCGAGATCGGAAGAG	IWGSC RefSeq v1.0 chromosome 1A only	100	57	0	0	1	57	512479786	512479730	2e-22	106
28		C2	D-1140854	61.963	GBS1.0-DArT	TGCAGGACCACCACCACCGCCATGGACCAGCGCCGCCGTTCAAGTTCGCGTCCGAGATCGGAAGAGCGG	IWGSC RefSeq v1.0 chromosome 1A only	100	54	0	0	1	54	512419327	512419380	1e-20	100
29		C2	S-1233752	62.092	GBS1.0-SNP	TGCAGTCGTAGACTTGGAAGTTGTGGAGCACATCCAGAGGGGTGAGCTCTTCAAAGCCAGGCTCCCGAG	IWGSC RefSeq v1.0 chromosome 1A only	98.51	67	1	0	1	67	511486300	511486234	3e-26	119
30		C2	D-4005520	62.092	GBS1.0-DArT	TGCAGCGCGGTGGACACGCCACGCATGCGTTCCTGCGTGTAGTCCTCACGCCGAGATCGGAAGAGCGTT	IWGSC RefSeq v1.0 chromosome 1A only	100	51	0	0	1	51	512666194	512666144	5e-19	95.3
31		C2	S-2259055	62.092	GBS1.0-SNP	TGCAGGTGAGTTTGCTGTAGACTCTGTCGATGATTTGGTGCAACTGCAACGGATCATGGCCTCCGAGAT	IWGSC RefSeq v1.0 chromosome 1A only	98.46	65	1	0	1	65	511633014	511633078	4e-25	115
32		C2	D-2303311	62.092	GBS1.0-DArT	TGCAGCATTGATCGATCTGAAGAGTAGCCATATCTTTCTGGATGATGTCTGCCGAGATCGGAAGAGCGG	IWGSC RefSeq v1.0 chromosome 1A only	94.74	57	0	1	1	54	512479786	512479730	3e-16	86.1
33		C2	D-1233509	62.092	GBS1.0-DArT	TGCAGAACAGAAGCTACTCAACAAGCTGCGCTTTTCATCCGACTGTTCACCACCGAGATCGGAAGAGCG	IWGSC RefSeq v1.0 chromosome 1A only	No blast hit
34		C2	S-1126931	62.092	GBS1.0-SNP	TGCAGGGTTTAATCAGGCGCATAGGCGACGAAGCCACGACACAGATTTGGACGGATAACTGGATGCCCC	IWGSC RefSeq v1.0 chromosome 1A only	98.55	69	1	0	1	69	511415564	511415496	2e-27	122
35		C2	D-3949124	62.092	GBS1.0-DArT	TGCAGCTAGCTTTTTCCGCCGATACGACGGGAGACCGAGATCGGAAGAGCGGTTCAGCAGGAATGCCGA	IWGSC RefSeq v1.0 chromosome 1A only	No blast hit
36		C2	S-1125428	62.116	GBS1.0-SNP	TGCAGCACGCCGTGCCCGTCGCAAGGCATGCTTCGGCCGACTTCTTGGAGCAATCGTACGCTGGCAGGG	IWGSC RefSeq v1.0 chromosome 1A only	100	69	0	0	1	69	511620603	511620671	5e-29	128
37		C2	S-1092278	62.387	GBS1.0-SNP	TGCAGCGACTCCAGCGTGTCCGACTTGTCACCGTCCGTGGCCGCCGTGGCCGCGCGCACCACGAGGCTC	IWGSC RefSeq v1.0 chromosome 1A only	97.1	69	2	0	1	69	511009748	511009816	1e-25	117
38		C2	D-3022004	62.555	GBS1.0-DArT	TGCAGCTTCTTGAGCTGCTTCTCTTCCCACTGTGCCCGAGATCGGAAGAGCGGTTCAGCAGGAATGCCG	IWGSC RefSeq v1.0 chromosome 1A only	No blast hit
39		C2	D-1207393	63.168	GBS1.0-DArT	TGCAGCGATGCCCCTTCGCCAGCAGCTGTGGCACTACGGTGGGAACGTAGATCCATGGTGGGAAGGCAG	IWGSC RefSeq v1.0 chromosome 1A only	100	69	0	0	1	69	513747718	513747786	5e-29	128
40		C2	S-1000608	63.632	GBS1.0-SNP	TGCAGCAGAGGATAGGAAGAGAAGGTGAGGTGTAGAGGTGGCAGATCCCGAGATCGGAAGAGCGGTTCA	IWGSC RefSeq v1.0 chromosome 1A only	98	50	1	0	1	50	510309526	510309575	9e-17	87.9
41		C2	Kukri_c37726_285	64.061	SNP 90K	TCACTGATAGAGTTATAGAGTTGTCGATTAAGTGCCTGTCTTGTAACATCATCTATTCTTCGTTTCTCGTCATCATATCTTCTCTCATAGTAAACCTGCAA	IWGSC RefSeq v1.0 chromosome 1A only	99.01	101	1	0	1	101	503310202	503310102	7e-45	182
42		C2	wsnp_Ku_c15214_23756800	64.061	SNP 90K	CGATGGTTGCAACACTCTGTGGACCCGGGAAAGAGATATTGTCATGGAAACTACACCCGCTTGAACAGTTCCTTACTCCTGATGAGAAGTATGAAGTTGTTGAGCAAGTAATGGTCGATGCAACAAATCAGATTGGTTTTGATGTTAATCTTGCTGCTAGCCATGAGTGGCATTTTTCCACTTTGCAGTTTGTTGCTGGTC	IWGSC RefSeq v1.0 chromosome 1A only	99.5	201	1	0	1	201	503312313	503312513	4e-100	366
43		C2	D-3022884	64.611	GBS1.0-DArT	TGCAGCAACTGTTGGTGCAAGCAGTCCATGATGGGACACTGAGCCGAGATCGGAAGAGCGGTTCAGCAG	IWGSC RefSeq v1.0 chromosome 1A only	100	46	0	0	1	46	506298229	506298184	3e-16	86.1
44		C2	S-3022884	64.611	GBS1.0-SNP	TGCAGCAACTGTTGGTGCAAGCAGTCCATGATGGGACACTGAGCCGAGATCGGAAGAGCGGTTCAGCAG	IWGSC RefSeq v1.0 chromosome 1A only	100	46	0	0	1	46	506298229	506298184	3e-16	86.1
45		C2	S-1119832	64.611	GBS1.0-SNP	TGCAGAAGCACTCCACACTTATCTTCATCCAGCGACAGGATCGGACATGTTGCATTTTCGTAACCGAGA	IWGSC RefSeq v1.0 chromosome 1A only	98.48	66	1	0	1	66	508571645	508571580	1e-25	117
46		C2	S-1284382	64.611	GBS1.0-SNP	TGCAGATCGACGGGGGCGACAACCGATTCAGTGGTGCGTGAGGTGGCGTACGTTTTGGGCGCCGCCGAG	IWGSC RefSeq v1.0 chromosome 1A only	100	67	0	0	1	67	510454017	510453951	7e-28	124
47		C2	wmc312	65.182	SSR	#N/A	IWGSC RefSeq v1.0 chromosome 1A only	No blast hit
48	1B-2	C3	D-996292	4.052	GBS1.0-DArT	TGCAGTCTGCACGCTCATTTGCTCTGCTCCCCCCTAGCAACTAGCAATACATTTCCGAGATCGGAAGAG	IWGSC RefSeq v1.0 chromosome 1B only	100	57	0	0	1	57	564574916	564574860	3e-22	106
49		C3	D-1095264	5.157	GBS1.0-DArT	TGCAGTGGCTCAATAGCGAGCAAGAAAAGGAAAGGCGACAGGGGATCGCCTTGGCGCAAGCCACAACGG	IWGSC RefSeq v1.0 chromosome 1B only	100	69	0	0	1	69	563309025	563308957	6e-29	128
50		C3	D-2295968	5.465	GBS1.0-DArT	TGCAGCTGCGCAGGCACCAAGGACAGTGGACATTGTAGGCCCATTCGGGTGCACCCGGCTCGAGGATGG	IWGSC RefSeq v1.0 chromosome 1B only	100	69	0	0	1	69	561712553	561712485	6e-29	128
51		C3	D-1225005	5.903	GBS1.0-DArT	TGCAGCAGCTACGAGCCGTCCTTGTGTTAAGTTAATCCGTCGGCCCGCCGAGATCGGAAGAGCGGTTCA	IWGSC RefSeq v1.0 chromosome 1B only	100	50	0	0	1	50	564637524	564637573	2e-18	93.5
52		C3	S-994762	5.903	GBS1.0-SNP	TGCAGTCCATGCGAACACACGTACTTTAGCTGGCGCCCCATTCTTCCAAATAAGGTTCCACACCGACCG	IWGSC RefSeq v1.0 chromosome 1B only	100	69	0	0	1	69	564653541	564653609	6e-29	128
53		C3	S-2262729	5.903	GBS1.0-SNP	TGCAGGAATACATGGAGGCGCAGGACGTTGGTGCGTCGAGTACGCGGCCGAGATCGGAAGAGCGGTTCA	IWGSC RefSeq v1.0 chromosome 1B only	98.15	54	0	1	1	54	564653668	564653616	2e-18	93.5
54		C3	D-1190331	6.213	GBS1.0-DArT	TGCAGCTCCACCTTGTGGTTCTCGTCCACGTGCGATCTCTAGAGGACATGAACGAGGTAGTGGTGCGAG	IWGSC RefSeq v1.0 chromosome 1B only	No blast hit
55		C3	D-2278064	6.328	GBS1.0-DArT	TGCAGGCAGATCGATGAGCGTCCAGGTGCCGTTCTCCTTGATGGATGCCAGCTCCTCCAACATCGCACT	IWGSC RefSeq v1.0 chromosome 1B only	100	69	0	0	1	69	562303253	562303185	6e-29	128
56		C3	D-3533876	6.473	GBS1.0-DArT	TGCAGCAGCACCACGACTACCTCCCGCCTTCGACGCCGCCACCGAGATCGGAAGAGCGGTTCAGCAGGA	IWGSC RefSeq v1.0 chromosome 1B only	98	50	0	1	1	50	563847748	563847796	4e-16	86.1
57		C3	D-3533228	6.539	GBS1.0-DArT	TGCAGTGCTGCACCCACCGCGACCATCCTGCGTATTCACCGAGATCGGAAGAGCGGTTCAGCAGGAATG	IWGSC RefSeq v1.0 chromosome 1B only	100	41	0	0	1	41	563778622	563778582	2e-13	76.8
58		C3	D-3952997	6.832	GBS1.0-DArT	TGCAGCGTCTCGCCGTATTGGTCGCTGCCGCGAGGGAGGAGCCGCCGAGATCGGAAGAGCGGTTCAGCA	IWGSC RefSeq v1.0 chromosome 1B only	100	47	0	0	1	47	550273059	550273013	1e-16	87.9
59		C3	S-1096349	7.016	GBS1.0-SNP	TGCAGATCGACGGCACTATCGTGGCGCCGAGCGAGCCCACGACGTGGCCGAGATCGGAAGAGCGGTTCA	IWGSC RefSeq v1.0 chromosome 1B only	98	50	1	0	1	50	547524281	547524232	1e-16	87.9
60		C3	D-1064172	7.435	GBS1.0-DArT	TGCAGCTGCTACGACTGCCTGACATGCACAAAGAAGAATAAAGGAGAAAGCGTGTCATCATCCGTAGGT	IWGSC RefSeq v1.0 chromosome 1B only	100	69	0	0	1	69	106906919	106906851	6e-29	128
61		C3	S-1089763	7.687	GBS1.0-SNP	TGCAGTTCTGTGGCTTATAGTACATCCTGCCAACATGGAACTCTACAAGTGGCAACACTCATGCACCGA	IWGSC RefSeq v1.0 chromosome 1B only	100	68	0	0	1	68	563066992	563067059	2e-28	126
62		C3	S-1110494	7.687	GBS1.0-SNP	TGCAGGTCACACGACCATTGGCCTCAAGTGGGTGTTTAAACTGAAGAACGATGCCGCCGAGATCGGAAG	IWGSC RefSeq v1.0 chromosome 1B only	100	59	0	0	1	59	562303250	562303308	2e-23	110
63		C3	D-1159486	7.849	GBS1.0-DArT	TGCAGGTGACCTGGAGATCGTGGCGCGGAGCCAATGGAGCACCTCCCAGATTTTGCCGAGATCGGAAGA	IWGSC RefSeq v1.0 chromosome 1B only	98.39	62	0	1	1	62	558561477	558561417	8e-23	108
64		C3	D-1090804	7.995	GBS1.0-DArT	TGCAGGCGAAAAAGAGTGCTAACTAACCAGGAATCCGACAGAGCAGAGGGCAGGAGGCTGGTGGTGTTT	IWGSC RefSeq v1.0 chromosome 1B only	100	69	0	0	1	69	562488789	562488721	6e-29	128
65		C3	D-3954866	7.995	GBS1.0-DArT	TGCAGCGTCCGCAAGAACATGGTCCGAGATCGAAAGAGCGGTTCAGCAGGAATGCCGAGACCGATCTCG	IWGSC RefSeq v1.0 chromosome 1B only	No blast hit
66		C3	D-3952739	8.304	GBS1.0-DArT	TGCAGAAGGTCCCGGCAACTCACGGCGGCTTACTCGCAACAGAGACAAACCGAGATCGGAAGAGCGGTT	IWGSC RefSeq v1.0 chromosome 1B only	100	52	0	0	1	52	261327585	261327636	2e-19	97.1
67		C3	D-2323710	8.509	GBS1.0-DArT	TGCAGCCAGCGTGGCCATGAACAGGGGAGCTCCTGTATGACGCCCGCGAGCGTCAAGCTGTCGACCCTT	IWGSC RefSeq v1.0 chromosome 1B only	95.56	45	2	0	25	69	356903160	356903116	3e-12	73.1
68		C3	D-1068903	8.509	GBS1.0-DArT	TGCAGCTACTCATTGTCCCCCATTCGTGGTCACATGTCTAGATAGACACTAGGCAACCGTGCACATCTA	IWGSC RefSeq v1.0 chromosome 1B only	100	69	0	0	1	69	552307846	552307778	6e-29	128
69		C3	D-1111997	8.614	GBS1.0-DArT	TGCAGCCAGCGGGGCATGGTGATGCTGCATTGAGCGTGCTACGACGGAGCCGAGATCGGAAGAGCGGTT	IWGSC RefSeq v1.0 chromosome 1B only	100	52	0	0	1	52	557465163	557465112	2e-19	97.1
70		C3	D-4008199	8.711	GBS1.0-DArT	TGCAGCTGGATTGGCGCCTGGGAAATATATAGCGCCGAGATCGGAAGAGCGGTTCAGCAGGAATGCCGA	IWGSC RefSeq v1.0 chromosome 1B only	100	37	0	0	1	37	556834095	556834059	4e-11	69.4
71		C3	D-1269269	9.329	GBS1.0-DArT	TGCAGTGAATTTAGCAGCCACAACACTGGTTAGTGCCTCAAGCATTCCCGAGATCGGAAGAGCGGTTCA	IWGSC RefSeq v1.0 chromosome 1B only	100	50	0	0	1	50	92330085	92330036	2e-18	93.5
72		C3	D-1100365	9.522	GBS1.0-DArT	TGCAGCGAAGTTTCCAGAGAACCATAGTGCAGATATAACTAAGTATATACAAAATGTTGGAACTGGTCG	IWGSC RefSeq v1.0 chromosome 1B only	100	63	0	0	7	69	545644755	545644693	1e-25	117
73		C3	D-1107995	9.522	GBS1.0-DArT	TGCAGAACAAGGGTGCACGAACGAGATATCTCTTCAGCCAGGGGGGCGCCGCCCTGGTCAGAGAGATGC	IWGSC RefSeq v1.0 chromosome 1B only	100	69	0	0	1	69	551032304	551032372	6e-29	128
74		C3	D-3948637	9.636	GBS1.0-DArT	TGCAGATTCTGAATTCTTGCGTTCTAATCGACGTTGTGAGTTGCAGCTGATCATGGCATGTGCATGTGG	IWGSC RefSeq v1.0 chromosome 1B only	97.1	69	2	0	1	69	556105492	556105424	1e-25	117
75		C3	D-1003781	9.975	GBS1.0-DArT	TGCAGCCCCCAATCCAAGCAGCAGCAGCAGCTCCTTTCCGAGCAGCGACCGAGATCGGAAGAGCGGTTC	IWGSC RefSeq v1.0 chromosome 1B only	100	35	0	0	17	51	92327234	92327200	5e-10	65.8
76		C3	D-1254318	10.227	GBS1.0-DArT	TGCAGCAATACGCATGATGTTTCTATCCAATTACAGTCACAAAATGTACAGGGGAAACTTTGTATGCAA	IWGSC RefSeq v1.0 chromosome 1B only	100	66	0	0	4	69	543079613	543079678	3e-27	122
77		C3	S-1064807	10.405	GBS1.0-SNP	TGCAGTTTTAGGTGTCTTTTTCTTCAGCACATGGTCACGGGATCAGACTGTAGAAGAATACATCAGTTA	IWGSC RefSeq v1.0 chromosome 1B only	97.1	69	2	0	1	69	543486036	543486104	1e-25	117
78		C3	D-3946979	10.537	GBS1.0-DArT	TGCAGCCAGAGCGTGCGTTAACGACAGAGATGCGCCGAGCTCGACGCCGAGATCGGAAGAGCGGTTCAG	IWGSC RefSeq v1.0 chromosome 1B only	97.96	49	1	0	1	49	543004144	543004096	4e-16	86.1
79		C3	D-3024271	10.721	GBS1.0-DArT	TGCAGACACCTACCAGTAGCGCTCCTCGCCAGGATCCGAGATCGGAAGAGCGGTTCAGCAGGAATGCCG	IWGSC RefSeq v1.0 chromosome 1B only	100	38	0	0	1	38	546152680	546152717	1e-11	71.3
80		C3	D-3384667	10.817	GBS1.0-DArT	TGCAGCCACATGGTTAGACAATTTCCAACCCATAACCCGAGATCGGAAGAGCGGTTCAGCAGGAATGCC	IWGSC RefSeq v1.0 chromosome 1B only	100	39	0	0	1	39	532692759	532692797	3e-12	73.1
81		C3	D-3024514	10.99	GBS1.0-DArT	TGCAGCTGCGGCCACATGGTTAGACAATTTCCAACCCATAACCCGAGATCGGAAGAGCGGTTCAGCAGG	IWGSC RefSeq v1.0 chromosome 1B only	97.78	45	1	0	1	45	532692753	532692797	6e-14	78.7
82	1D-1	C4	swes1148	63.026	SSR	TCAGGCGAAACAAGTATTATCTTCATTTGAAGGTAAATTCTGTCAACAAGGAACNAAGGACCACCCGTCATCTAGGCACCCACCCACCCAAAAGGCTTTGATTTTTTGCTTCTTACAAAAGAATTTCNACGACCCGAAAGAATAAAAGCGTCTCCCAGGCTTTTTGATGATGATGATGATGATGATCCAGAGCTATATCTATCTACATTCTCCACAGTTCAGTTGTATATCAGAGAGAGCTTCCTCCTGTAAGCATCAAACGTTGCCTCCCTTTACAGAGGGCTCCTTTGATGCCTGCAAAGTACGAAAAATAACCGCCGTCGTAACGATCTTCGGTCGCTGCTGTCATTGATATCAATATCACTCCACTTGCTCGCCGATCAGGTCGAGGCCCATGAC…	IWGSC RefSeq v1.0 chromosome 1D only	99.52	627	2	1	3	628	424731671	424731045	0	1144
83		C4	D-2249383	63.433	GBS1.0-DArT	TGCAGAGGCCACGGCGAACAAAATCAATCAATCGCGATTCGAAACGAATCGAGATTTGATGCACAAGGG	IWGSC RefSeq v1.0 chromosome 1D only	98.55	69	1	0	1	69	408154316	408154384	2e-27	122
84		C4	D-3948393	63.645	GBS1.0-DArT	TGCAGCCAGGTAAGGATCGACGGGTTGCGTGGTGCACTGTAGCCTCGCCAAATCTCCCCGATTCTCCTG	IWGSC RefSeq v1.0 chromosome 1D only	No blast hit
85		C4	D-2268342	63.752	GBS1.0-DArT	TGCAGGACAGGAGGACGAAAGTCGTCGATCAGCGCCACCAAACGAGCGCTGCGGCAGAAAGAGTGGCGG	IWGSC RefSeq v1.0 chromosome 1D only	No blast hit
86		C4	D-3956372	63.886	GBS1.0-DArT	TGCAGCTAGCATAACGCTGGCGGCCAAGGGCCATGCATCGACCGTGCCGAGATCGGAAGAGCGGTTCAG	IWGSC RefSeq v1.0 chromosome 1D only	No blast hit
87		C4	D-1122728	64.019	GBS1.0-DArT	TGCAGGCGACGCGGCCGATTGCCGTCCATCTTTTATGCGGAGGGGGACCCGTCCGAGATCGGAAGAGCG	IWGSC RefSeq v1.0 chromosome 1D only	No blast hit
88		C4	D-3532757	64.019	GBS1.0-DArT	TGCAGCTGCAAGCGTAATGTAGGTGAGCGATCGAGAGCTAGCCGAGATCGGAAGAGCGGTTCAGCAGGA	IWGSC RefSeq v1.0 chromosome 1D only	100	30	0	0	6	35	411533438	411533409	2e-07	56.5
89		C4	S-3941227	64.3	GBS1.0-SNP	TGCAGCGTGGCCGGCCACGACTTGGCGCCGTCGAGCATGCTGTGGGAGGGCGGAGTCCACTACACGCCC	IWGSC RefSeq v1.0 chromosome 1D only	98.55	69	1	0	1	69	411063673	411063605	2e-27	122
90		C4	S-1125875	64.413	GBS1.0-SNP	TGCAGAGTGCAGAGCATAGTTCAAAAGGGAGAGAGTGGAGTGGAGCAGCAGCGATGGCCGAGATCGGAA	IWGSC RefSeq v1.0 chromosome 1D only	98.33	60	1	0	1	60	408625249	408625308	2e-22	106
91		C4	S-981695	64.413	GBS1.0-SNP	TGCAGTACAGCATTTATCCATGGACGATGGAAAGCACGTTGTCCCTGCCGAGATCGGAAGAGCGGTTCA	IWGSC RefSeq v1.0 chromosome 1D only	100	50	0	0	1	50	408708501	408708452	2e-18	93.5
92		C4	S-1093267	64.413	GBS1.0-SNP	TGCAGGACGCCCGCGACTATGAAGGCCAGAAGGAGAAGCCATCGCGGCCCGAGATCGGAAGAGCGGTTC	IWGSC RefSeq v1.0 chromosome 1D only	No blast hit
93		C4	D-1006120	64.497	GBS1.0-DArT	TGCAGCCCCTCGGTGCCACGCGTGTGCGCGAGGCCAACGCGCAGAAACTCCGAGATCGGAAGAGCGGTT	IWGSC RefSeq v1.0 chromosome 1D only	98.08	52	1	0	1	52	411539129	411539180	6e-18	91.6
94		C4	D-2244435	64.497	GBS1.0-DArT	TGCAGCCAGGTAAGGATCGACGAGTTGCCTGGTGTACTGTAGCATCGCCAAATCTCCCCGATTCTCCTG	IWGSC RefSeq v1.0 chromosome 1D only	100	69	0	0	1	69	411514629	411514561	5e-29	128
95		C4	D-1039789	64.64	GBS1.0-DArT	TGCAGGGAACTAGGAGACTCATATGCACTGTCACTGGTCGGATGGGAGCCTACTAGCTTGGAGTCCTAT	IWGSC RefSeq v1.0 chromosome 1D only	100	69	0	0	1	69	411507480	411507412	5e-29	128
96		C4	D-2309352	64.847	GBS1.0-DArT	TGCAGTGCGTCGACGTGCAGGTGACCGAAGCGGGCGTGCCAGCGCCATGACACGCTGTTCGCGCGCGCG	IWGSC RefSeq v1.0 chromosome 1D only	100	69	0	0	1	69	411540395	411540327	5e-29	128
97		C4	D-1004004	64.847	GBS1.0-DArT	TGCAGAGTTGTCGTGGGTGGGTGTCGCCGTGGTAGGAGCGGGCGACCCCGTAGCAGCTCCGAGATCGGA	IWGSC RefSeq v1.0 chromosome 1D only	100	61	0	0	1	61	411541397	411541337	1e-24	113
98		C4	S-3021953	64.847	GBS1.0-SNP	TGCAGAGCTTCGGATAGCTCAAAGTGTGTAATCTGCCCCGAGATCGGAAGAGCGGTTCAGCAGGAATGC	IWGSC RefSeq v1.0 chromosome 1D only	97.73	44	0	1	1	44	409346118	409346076	6e-13	75
99		C4	S-999473	64.847	GBS1.0-SNP	TGCAGCTAACGCGGAGGCGGACAGACAGGGAGCTGGGGGCACCTTCGCGCATCTGCTTCGGCGGTAGCC	IWGSC RefSeq v1.0 chromosome 1D only	100	69	0	0	1	69	411731775	411731843	5e-29	128
100		C4	D-978532	64.847	GBS1.0-DArT	TGCAGGTTGGTTGGGTTAACGCGTTAGGCGCGTCACACGAATAGCCGAAACGAAGGCGATCGGTCACGT	IWGSC RefSeq v1.0 chromosome 1D only	100	69	0	0	1	69	408465876	408465808	5e-29	128
101		C4	D-1070919	64.847	GBS1.0-DArT	TGCAGCTCCTGACATCCGAGATAAGAACAACGTTTGACCCAGCAAACAAATCCCATCTGAAGCCAGAAA	IWGSC RefSeq v1.0 chromosome 1D only	100	69	0	0	1	69	408841404	408841336	5e-29	128
102		C4	D-1046556	64.902	GBS1.0-DArT	TGCAGGTGCTGATTTCCTACATTGTATACACATATATGGGGCTGAGATCATTGACTAGTTTGCGGGGAA	IWGSC RefSeq v1.0 chromosome 1D only	100	69	0	0	1	69	409051395	409051463	5e-29	128
103		C4	D-3949866	64.993	GBS1.0-DArT	TGCAGCTCGCGGATGGAGACCGCAACAGCGTAAGGATGGTCCGAGATCGGAAGAGCGGTTCAGCAGGAA	IWGSC RefSeq v1.0 chromosome 1D only	97.67	43	1	0	1	43	410281740	410281782	6e-13	75
104		C4	S-2261832	65.175	GBS1.0-SNP	TGCAGTGGCCACCGTTCGCGCGACAGCTCACTGGCCGATCAGTTGCTCATCATCCCCACGAGGCTGCCT	IWGSC RefSeq v1.0 chromosome 1D only	100	69	0	0	1	69	412504446	412504514	5e-29	128
105		C4	S-1144606	65.175	GBS1.0-SNP	TGCAGGCAGCCAGGCAGCGGCGAGGCACACATGCGCTACATCACATCAGCCTAGTTATTACTAGTCACG	IWGSC RefSeq v1.0 chromosome 1D only	98.55	69	1	0	1	69	412506867	412506799	2e-27	122
106		C4	D-3384752	65.315	GBS1.0-DArT	TGCAGTTGATCATCTTTGCCACACGGGAGGAAGTTTTGTACCGAGATCGGAAGAGCGGTTCAGCAGGAA	IWGSC RefSeq v1.0 chromosome 1D only	No blast hit
107		C4	D-1086079		GBS1.0-DArT	TGCAGGCTAGATGCTCATGAGAGGCGTTGATGCTCAGCGGCTCACGGCAGGGTAGAGGACCGAGATCGG	IWGSC RefSeq v1.0 chromosome 1D only	96.36	55	1	1	14	67	415212657	415212711	2e-17	89.8
108		C4	D-1229020	65.435	GBS1.0-DArT	TGCAGCAGCTGCTCCTGAGAGCTCGCACGGTTGTCGGGGAGGCGGATGGGCGGTACATCACCAACTCCG	IWGSC RefSeq v1.0 chromosome 1D only	92.54	67	5	0	1	67	416114850	416114784	1e-19	97.1
109		C4	D-1094317	65.538	GBS1.0-DArT	TGCAGTGACAGGTGAACTTGGGAGCCGATTCGTCTCCTACCTCGCCGACAGGTACCACTCGAGCCGAGA	IWGSC RefSeq v1.0 chromosome 1D only	90.91	66	6	0	1	66	416127106	416127171	2e-17	89.8
110		C4	D-1215797	65.538	GBS1.0-DArT	TGCAGACGGTAGCTGTTGTATGAATGTTTCTGTTTAGTTCCCTGGGACATGATTCCATACGCCGAGATC	IWGSC RefSeq v1.0 chromosome 1D only	100	64	0	0	1	64	414719500	414719563	3e-26	119
111		C4	S-1060154	65.538	GBS1.0-SNP	TGCAGATAATGATTGGCGATGTTGTCATGTTGACCAATGGATAATGGAAGCTTTGTACGCCGAGATCGG	IWGSC RefSeq v1.0 chromosome 1D only	100	62	0	0	1	62	413406189	413406128	4e-25	115
112		C4	D-3944540	65.538	GBS1.0-DArT	TGCAGGCGCGCGTGGCTATGGAGCGGGAGAGGCGCCGAGATCGGAAGAGCGGTTCAGCAGGAATGCCGA	IWGSC RefSeq v1.0 chromosome 1D only	100	30	0	0	8	37	75858086	75858057	2e-07	56.5
113		C4	D-3384866	65.538	GBS1.0-DArT	TGCAGCTTTTCCCTCTCCCATCGCATTGTATTGGGCCGAGATCGGAAGAGCGGTTCAGCAGGAATGCCG	IWGSC RefSeq v1.0 chromosome 1D only	97.37	38	1	0	1	38	413789861	413789898	4e-10	65.8
114		C4	D-1117844	65.576	GBS1.0-DArT	TGCAGTAGCAGGTGAACTCTTAACCCGATTCGTCACCTTCCTTGCCGACAGGTACCACTCTAGCCGCCG	IWGSC RefSeq v1.0 chromosome 1D only	No blast hit
115		C4	S-2263734	65.798	GBS1.0-SNP	TGCAGCGACGACGCCCTCGATAGGGTCACGACGCCCCTGGACGCTGTCATCGTCGCCCCGTCCGTAGAC	IWGSC RefSeq v1.0 chromosome 1D only	98.55	69	1	0	1	69	412169485	412169417	2e-27	122
116		C4	D-1397068	65.99	GBS1.0-DArT	TGCAGAGAGTGTTTCGGGTGGGCCGTCAACTGGGCTTTCGGCCCAGCCGAGATCGGAAGAGCGGGTCAG	IWGSC RefSeq v1.0 chromosome 1D only	100	49	0	0	1	49	415802168	415802120	6e-18	91.6
117		C4	D-1122483	66.092	GBS1.0-DArT	TGCAGGACACGTACAACGTCGTAGATGCATCGTATCTGCGCTGGGATGCGCTCCGAGATCGGAAGAGCG	IWGSC RefSeq v1.0 chromosome 1D only	100	55	0	0	1	55	415197129	415197183	3e-21	102
118		C4	S-3946228	66.092	GBS1.0-SNP	TGCAGGTGTCCCGCATCACAGGGGTGGTTGGCGACATCCCGAGATCGGAAGAGCGGTTCAGCAGGAATG	IWGSC RefSeq v1.0 chromosome 1D only	No blast hit
119		C4	S-992228	66.107	GBS1.0-SNP	TGCAGCTTGGAGACGATGGATGTGAGATGTAAGTTGCCGTGGCAGCAGGAGATGAGGCGCGCGATCTGA	IWGSC RefSeq v1.0 chromosome 1D only	100	69	0	0	1	69	416356026	416356094	5e-29	128
120		C4	S-1214867	66.107	GBS1.0-SNP	TGCAGCTGCACAGTGGCTGATGCGAATCGTAACGCAGCTGGACGGACAAGATAATAGGGTGCCGAGATC	IWGSC RefSeq v1.0 chromosome 1D only	100	64	0	0	1	64	416269844	416269781	3e-26	119
121		C4	S-1214867	66.107	GBS1.0-SNP	TGCAGCTGCACAGTGGCTGATGCGAATCGTAACGCAGCTGGACGGACAAGATAATAGGGTGCCGAGATC	IWGSC RefSeq v1.0 chromosome 1D only	100	64	0	0	1	64	416269844	416269781	3e-26	119
122		C4	D-1078020	66.215	GBS1.0-DArT	TGCAGCCACATCGCCCCCACACGGCCACACCGACCTCATCGTCAACGCGTTCTTGGACCACGTGGCCAC	IWGSC RefSeq v1.0 chromosome 1D only	100	69	0	0	1	69	413298153	413298085	5e-29	128
123		C4	D-1683089	66.252	GBS1.0-DArT	TGCAGCGATACATCGTTCAGTTTTCTCGCCGAGTTACAAAGTTGCTGCGCTCCGTCGGAATACGATCGA	IWGSC RefSeq v1.0 chromosome 1D only	100	69	0	0	1	69	413321723	413321655	5e-29	128
124		C4	S-1225816	66.437	GBS1.0-SNP	TGCAGCTGCACAGTGGCAGATGCGAATCGTAACGCAGCTGGACGGACAAGATAATAGGGTGCCGGGACA	IWGSC RefSeq v1.0 chromosome 1D only	98.55	69	1	0	1	69	416269844	416269776	2e-27	122
125		C4	S-1167563	66.537	GBS1.0-SNP	TGCAGATCGGGTTCAGATTTAGGCCGAAGTAGCACTCACTGGAGGCGTACATAGTGCACGCCAGAGGCA	IWGSC RefSeq v1.0 chromosome 1D only	98.55	69	1	0	1	69	413930390	413930458	2e-27	122
126		C4	S-1121374	66.727	GBS1.0-SNP	TGCAGTGAAAAGTCTTGGAGCGGGCAAAACGACGCTCCGCAGATCCGCGGATTTTAAGGAGCCGAGATC	IWGSC RefSeq v1.0 chromosome 1D only	98.44	64	1	0	1	64	414942234	414942171	1e-24	113
127		C4	D-1170288	66.954	GBS1.0-DArT	TGCAGTGTATGCTCTTTGCAAAGCCCGAGGAGATGATAGCTAGTACGAGTAGTAGTAGGATCCAGGGCA	IWGSC RefSeq v1.0 chromosome 1D only	No blast hit
128		C4	D-2256216	67.398	GBS1.0-DArT	TGCAGCAGCTACTCCTGAGAGCTCGCACGGTCATCGAGGAGGCAGACGGGCGGTACATCACCAACTCCG	IWGSC RefSeq v1.0 chromosome 1D only	98.51	67	1	0	1	67	416114850	416114784	3e-26	119
129		C4	wPt-732601	67.792	DArT (Wheat PstI (TaqI) V3)	TGCAGCTGCTTTGTTTCCAACTCAAGCTTCTGCTTGGCATTCAGTTCCTGATCTAACATGTGAAATAATAGAGCGACTTGTTTCTCCCTCTGCATTAACAGTACAGAGAAACACTCAGATCACTAAGCTTCTCAAAACAAAAATTGGAAAAACAAGTTATGATCCTTCTTTACGTATTATTCAATAACAGAATATCAGATGAAAACTAAAACAGGGGGGAAAGAAAACCAGTAATAAGCAGTTAAGCAGAATGCTGCTATGCAAAAAAAGCAAATAGCAATCAAACACCCTACTCAGACCCCCAAAAAGAGAGAAAGAAGAGAAAACAAACTACCATAATTCCAGGAGATATTCAATACAAAATGCAAGGTATCACACACCTGTTCTTTCTCTTCCTCA…	IWGSC RefSeq v1.0 chromosome 1D only	No blast hit
130		C4	S-1233801	68.782	GBS1.0-SNP	TGCAGAAGACGTGGTCCTGGGTCCTGAGCACCGCGTCGGCGAGCGGGGCCGAGGAAACCACGACGGCCC	IWGSC RefSeq v1.0 chromosome 1D only	100	69	0	0	1	69	426987534	426987466	5e-29	128
131		C4	S-1229683	68.801	GBS1.0-SNP	TGCAGCATTAGGCGGGCGCGCGCGGTGAGCGACGGCGGCGCGACAAGGCAGACAAACGAGACGGCCCAT	IWGSC RefSeq v1.0 chromosome 1D only	100	69	0	0	1	69	430982326	430982394	5e-29	128
132		C4	D-1235884	68.801	GBS1.0-DArT	TGCAGCGAGCCCTTAGAGATTTTGACCTCCACAAGCGCAAGCTTCTTGAGCAGGGGAAATTGAAGCGTC	IWGSC RefSeq v1.0 chromosome 1D only	No blast hit
133		C4	D-1228138	68.801	GBS1.0-DArT	TGCAGAAAGTTTACACAAAGAAAAATAGTCTGAATAGAGACATGCTACTGAGATTGTATTATGAAACTA	IWGSC RefSeq v1.0 chromosome 1D only	98.55	69	1	0	1	69	423657877	423657945	2e-27	122
134		C4	D-1101508	68.961	GBS1.0-DArT	TGCAGTCGCACTGGCCCATCCACTGTGAGTTTGTTCAGGGCCAAAACCTTCTTCGGCAACCAGGACGGA	IWGSC RefSeq v1.0 chromosome 1D only	100	69	0	0	1	69	430563334	430563402	5e-29	128
135		C4	S-1099661	69.062	GBS1.0-SNP	TGCAGCGGGTAACCATCTGCAAGATCAACATGATCGTTCACATGACCGTCGCTGTCACGAGATTCGTTA	IWGSC RefSeq v1.0 chromosome 1D only	100	69	0	0	1	69	426925982	426926050	5e-29	128
136		C4	D-1104021	69.127	GBS1.0-DArT	TGCAGCCTACGCCTAGTCGCGCCCGCAGCCAGCAACCACGTCTAGCACCGAGATCGGAAGAGCGGTTCA	IWGSC RefSeq v1.0 chromosome 1D only	100	50	0	0	1	50	428600584	428600633	2e-18	93.5
137		C4	D-4329405	69.223	GBS1.0-DArT	TGCAGACAAAACTGTGTCAATCTTCTCCACGTTTGCGTGCCTATTTGTCTGTTTAGTTGCAGATGCTAA	IWGSC RefSeq v1.0 chromosome 1D only	95.65	69	3	0	1	69	424727025	424727093	5e-24	111
138		C4	D-1093629	69.223	GBS1.0-DArT	TGCAGGAGCCGCGGTTGGTTGGGTTGGGTTGGGTTGGGTCAGGCGAGTGGGATCATATTTCTGGACTAG	IWGSC RefSeq v1.0 chromosome 1D only	100	69	0	0	1	69	430564144	430564076	5e-29	128
139		C4	D-3533554	69.223	GBS1.0-DArT	TGCAGCCTGCAAAGGGAGGGGAGGGTGTGCCCTTCTCTCCGAGATCGGAAGAGCGGTTCAGCAGGAATG	IWGSC RefSeq v1.0 chromosome 1D only	100	41	0	0	1	41	423655103	423655063	2e-13	76.8
140		C4	D-1073342	69.223	GBS1.0-DArT	TGCAGAGTAAGTTTGAAAAGTTGTATGCCAGTATAGATAACAATAATCAAGTGATCAGTATGGTCCGAG	IWGSC RefSeq v1.0 chromosome 1D only	100	67	0	0	1	67	423033516	423033450	6e-28	124
141		C4	S-2250936	69.223	GBS1.0-SNP	TGCAGATGTCCCCTAGCGACAGATCGACCTCGATCGCGCGTCTTCACGCGAGAGGTAACCATCCATCCC	IWGSC RefSeq v1.0 chromosome 1D only	100	69	0	0	1	69	425238895	425238963	5e-29	128
142		C4	D-1120670	69.268	GBS1.0-DArT	TGCAGCTGACCACGGAGCAACGTGAGCCACGCACACCAGATTTACAACTAATCAGAAGAGACGGAAATG	IWGSC RefSeq v1.0 chromosome 1D only	100	69	0	0	1	69	431711142	431711074	5e-29	128
143		C4	D-3959894	69.268	GBS1.0-DArT	TGCAGTGGATGCGGTTGCTCGGTGTCGGCTTTCTCCGAGATCGGAAGAGCGGTTCAGCAGAAATGCCGA	IWGSC RefSeq v1.0 chromosome 1D only	100	37	0	0	1	37	431829827	431829863	3e-11	69.4
144		C4	D-3936738	69.268	GBS1.0-DArT	TGCAGTGGATGCGGTTGCTCGGTGTCGGCTTTCTCCGAGATCGGAAGAGCGGTTCAGCAGGAACGCCGA	IWGSC RefSeq v1.0 chromosome 1D only	100	37	0	0	1	37	431829827	431829863	3e-11	69.4
145		C4	D-1089842	69.313	GBS1.0-DArT	TGCAGCAGCGCATTTTCGTTAGCGATATACTTATCAGCGGGCCGTGAAGATTGGTGCGGCCATGCGTGG	IWGSC RefSeq v1.0 chromosome 1D only	100	69	0	0	1	69	425238898	425238830	5e-29	128
146		C4	S-1090670	69.37	GBS1.0-SNP	TGCAGCACGCTTGCACACGGCGGCTTAACTTAACAGAGCATGCGTACGCAGGCGTGCGAGTGCGACGTG	IWGSC RefSeq v1.0 chromosome 1D only	100	69	0	0	1	69	427039084	427039016	5e-29	128
147		C4	S-991540	69.396	GBS1.0-SNP	TGCAGGTCTTCTGCTATACCATCAGCGGCTGTCGCAAGCACAGGCCGTGCACCCCGCCACGTGCGGTCA	IWGSC RefSeq v1.0 chromosome 1D only	100	69	0	0	1	69	426925985	426925917	5e-29	128
148		C4	S-982479	69.457	GBS1.0-SNP	TGCAGCAAATATACGTCACTCAAATAAAAGGTTTGGTACAAGACCTTTGTCTATCTGAATTTGACAAAA	IWGSC RefSeq v1.0 chromosome 1D only	100	69	0	0	1	69	432331312	432331380	5e-29	128
149		C4	S-3064732	69.457	GBS1.0-SNP	TGCAGTTAGAGACATGCGGGGAGGCTCTCAACAGCGGTGCCGAGATCGGAAGAGCGGTTCAGCAGGAAT	IWGSC RefSeq v1.0 chromosome 1D only	100	42	0	0	1	42	432636879	432636920	5e-14	78.7
150		C4	D-1059039	69.52	GBS1.0-DArT	TGCAGGTTTATGCCCTTAAACACTCCATTCAACTGTCCATGCTCCGATGTTGCAATATTGGACCGTGTG	IWGSC RefSeq v1.0 chromosome 1D only	100	69	0	0	1	69	431046013	431046081	5e-29	128
151		C4	S-2248106	69.543	GBS1.0-SNP	TGCAGAAAGCAAAGGGGCCATGGAAAAGAAACGGAAGGGGACGTCTGTGGGTCGATCTGGGGCGATCGA	IWGSC RefSeq v1.0 chromosome 1D only	100	67	0	0	1	67	431046016	431045950	6e-28	124
152		C4	S-1695188	69.625	GBS1.0-SNP	TGCAGGCTCTTGAGCTCTGAATCAAAATCTTTCTGCATGGACACGGCGCGGCGGCTGAACTGCTCGTCG	IWGSC RefSeq v1.0 chromosome 1D only	98.55	69	1	0	1	69	431704205	431704137	2e-27	122
153		C4	D-3945137	69.65	GBS1.0-DArT	TGCAGAGCTATAAGTTGCTCGATCCGAGATCGGAAGAGCGATTCAGCAGGAATGCCGAGACCGATCTCG	IWGSC RefSeq v1.0 chromosome 1D only	No blast hit
154		C4	S-1091949	69.65	GBS1.0-SNP	TGCAGGGACATCGCCTTCAGCCCCTACGGCGAGCGGTGGCGTCAAGCCCGCTGCATCGCCTTCGTGCAA	IWGSC RefSeq v1.0 chromosome 1D only	100	69	0	0	1	69	427039476	427039544	5e-29	128
155		C4	D-1091928	69.791	GBS1.0-DArT	TGCAGCCGCAGCCTTGACGAGGCGGGTCATGGAGGGGCGCATGCCTTGGAAGACCACTTAGTGCCGAGA	IWGSC RefSeq v1.0 chromosome 1D only	100	66	0	0	1	66	423930289	423930224	2e-27	122
156		C4	D-1084615	70.097	GBS1.0-DArT	TGCAGAGGGAGGGGCGTGCCGTTCGCTGCGTGGTCTCAGGCTTCAACTAATTTTTTGTAGTGTATAGCG	IWGSC RefSeq v1.0 chromosome 1D only	100	69	0	0	1	69	423734735	423734803	5e-29	128
157		C4	D-3957526	70.332	GBS1.0-DArT	TGCAGAGCTTCCTCCCGCCCTCAGCCCACGCGGCGATGTCGTCGTCCCAGCACCGAGATCAGAAGAGCG	IWGSC RefSeq v1.0 chromosome 1D only	100	55	0	0	1	55	428617735	428617681	3e-21	102
158		C4	D-3951755	70.506	GBS1.0-DArT	TGCAGTGGGGGTAGAATCACAAACTGCCGGGGAGTACCGAGATCGGAAGAGCGGTTCAGCAGGAATGCC	IWGSC RefSeq v1.0 chromosome 1D only	97.44	39	1	0	1	39	427703197	427703235	1e-10	67.6
159		C4	D-3934199	70.506	GBS1.0-DArT	TGCAGTGGGGGTAGAATCACAAACTGCCAGGGAGTACCGAGATCAGAAGAGCGGTTCAGCAGGAATGCC	IWGSC RefSeq v1.0 chromosome 1D only	100	39	0	0	1	39	427703197	427703235	2e-12	73.1
160		C4	D-1072500	70.738	GBS1.0-DArT	TGCAGTGTGCCAAATCTTTCTGTTACTTGTTTTTATTTGCTGTAATCTGTGCATGGCAGATGGAATACA	IWGSC RefSeq v1.0 chromosome 1D only	100	69	0	0	1	69	427914911	427914979	5e-29	128
161		C4	D-2325484	71.09	GBS1.0-DArT	TGCAGGAGTAGCTTCCATTGCCAGATTCACCGAAGACAATCCCGGCCGAATCCTGCGAGATCTTACCAC	IWGSC RefSeq v1.0 chromosome 1D only	98.51	67	1	0	3	69	425239560	425239494	3e-26	119
162		C4	D-4329607	71.274	GBS1.0-DArT	TGCAGCGCTGGCAACTGGGCCGGCCCATCTAATTGCTTCTGTTTTTCAAAACGAAAAGAAGTATGTATT	IWGSC RefSeq v1.0 chromosome 1D only	100	69	0	0	1	69	430575464	430575396	5e-29	128
163		C4	S-1202435	71.598	GBS1.0-SNP	TGCAGCGGATTCTAGCTTATGACTTTTGATCGTTGTGGACACTAGTTTGACCATTTGCGTGTCCTATCT	IWGSC RefSeq v1.0 chromosome 1D only	100	69	0	0	1	69	433141005	433140937	5e-29	128
164		C4	S-978089	71.598	GBS1.0-SNP	TGCAGAACTGAGTAAATTACTAACGTGCTCGCATATAAATGAGGCCTATGCTTTCCTAGCTAGCCGAGA	IWGSC RefSeq v1.0 chromosome 1D only	100	66	0	0	1	66	433032885	433032820	2e-27	122
165		C4	D-1099827	72.214	GBS1.0-DArT	TGCAGCATGCGATGCGGCGTCGTCGGACATATGTGACGACTAGATGGCAAGGGAGCCTACATGCCCGAG	IWGSC RefSeq v1.0 chromosome 1D only	100	67	0	0	1	67	428600587	428600521	6e-28	124
166		C4	S-992157	72.903	GBS1.0-SNP	TGCAGGGAGAAGGTGAGCATCTCGCCGTTGCGCGCGTTCGTGACGGTGGAGGGCGCGGGGGCTGACCGA	IWGSC RefSeq v1.0 chromosome 1D only	100	68	0	0	1	68	432798446	432798513	2e-28	126
167		C4	wsnp_Ra_c59303_60669172	74.482	SNP 90K	TACGGGAGGCCCCTATCTCTGCTCCGGAGGTTCTGGAAGATCCTAAATTCTCAAGGAGGCGATGACTCGGAGTAATCAAGCAGAGAATGCGACTATTGCAACAATGTAATAGTGATGTTGTGACTAATAATTAAGACAAACATGCYTTTTTTTGGTTATATTTGCCATTGTTGTGTAGTACATGGTTAAACGACCCGTAAA	IWGSC RefSeq v1.0 chromosome 1D only	98.51	201	3	0	1	201	427939818	427939618	2e-97	357
168		C4	IACX640	74.482	SNP 90K	ATGAGCATATTACGATACAAATAGGGAAGGGCTAGCGATATTACGGGAGAAACTGATGCAAGATGCCAGCTCCGTCCCATAAGATCATTTATCTGGTTTCAGGTTGGGCTTGGTACGAAGT	IWGSC RefSeq v1.0 chromosome 1D only	96.75	123	0	4	1	121	431427936	431428056	6e-51	202
169		C4	Excalibur_c3258_402	74.482	SNP 90K	ACAGATAGAAGATCTGCAGCTAATACAAGTATAGGAAAGTACTTCACGACACTGTGCTATTCTGCCGATGGAAGCTATATTTTAGCAGGAGGAAACAGCAA	IWGSC RefSeq v1.0 chromosome 1D only	100	101	0	0	1	101	431821247	431821147	1e-46	187
170		C4	BobWhite_c3319_141	74.482	SNP 90K	CGGCGCGCGAGCGAGATCGATCGCGCCGGACCCTAGATCCCGATGGCCTCTCGCCGCCGCACCCTCCTCAAGGTCATCATCCTCGGCGACAGCGGGGTTGG	IWGSC RefSeq v1.0 chromosome 1D only	100	96	0	0	1	96	429696410	429696505	7e-44	178
171		C4	tplb0036b21_694	74.482	SNP 90K	TCAACGGGGACGTCCAACTAAGCCCTTCGTCTCTGCGGATCAACCAATACTCATGAATAAAATTTATATTTGTTGCCGCATGTCCAACAATGTAAAAAGTT	IWGSC RefSeq v1.0 chromosome 1D only	100	101	0	0	1	101	426652630	426652730	1e-46	187
172		C4	Jagger_c5542_100	74.482	SNP 90K	GGAAATAAGTTTGATTYAACTTCATCACCGACGAGTAGGCGTGTGGTTGGAGTAAGCCCGTAAACAATCTCCTTGTTTGACGTGGCTGCCTCATGAACAGC	IWGSC RefSeq v1.0 chromosome 1D only	98.02	101	2	0	1	101	427371930	427372030	7e-44	178
173		C4	RAC875_c21954_276	74.482	SNP 90K	TGCATCTTTGCTGTGGATCCATCCAATGTACGAGCAATCTGCTCATCAGTACCCTTCAAGTATCTTCAGAGATTGATTGATGCATTCGCTGACCTCCTGGA	IWGSC RefSeq v1.0 chromosome 1D only	98.02	101	2	0	1	101	431819350	431819250	3e-43	176
174		C4	wsnp_Ra_rep_c70864_68811253	74.482	SNP 90K	CAGAGAGAACCATGAAAAGAATACCTCCTCGAAATATGTTGGAATGTCAACAGATGGCTCTGCAGAGGATCAGATTCTGGGGCTAGAACCTGAAGATGAAAGTTCAGACTCTGATGACCTGAATTTTATCACCYGTTCTGGAAATTCAGAACCTTTGAAAAATAGAGAGAAAGTTGATGACCTTGGATTACCTTCTGCATA	IWGSC RefSeq v1.0 chromosome 1D only	99.5	201	1	0	1	201	430567945	430567745	9e-101	368
175		C4	D_contig15826_234	74.482	SNP 90K	AGGAGCCGGTCAAGGTCCGCGACATGATGAAGGAGCTCACTGACCTGCTCGGCACGATCGCCGTGAGCGACGTTTTTCCGAGACTAGGGTGGCTGGTGGACTGGGCGACGGGGCTCCAAGCGAGTGTGAAGAGGACGGCGGCCAAGCTCGACAGTATTATGGAGAGGACGATCACGGAGCACGAGGAGGACCCAGGAAACGACGACGGCGAGGCTCCGGACCTCCTGGACGACTTGCTCTTGATCGCCAA	IWGSC RefSeq v1.0 chromosome 1D only	100	249	0	0	2	250	426932326	426932574	2e-128	460
176		C4	RAC875_c50811_655	74.482	SNP 90K	AAGAACGCTCTGAAGAACGAGCCAGAGGAAGAACTGTATATGCCGGACACAGTGGACGTGGTGGGTGGCAACCGGGGTCAAGGATCATCAGGATGCTGTTA	IWGSC RefSeq v1.0 chromosome 1D only	98.48	66	1	0	36	101	429699363	429699428	2e-25	117
177		C4	Ex_c18035_840	74.482	SNP 90K	GAATTAGGGCTGACATTCCGTCAGGTTAACAAATGGTTTGAAAGTACACGTCACGCAAGAGCAGCTGCTATGAAAAATGGCAGTCAGCTAGAAAAGCAGAG	IWGSC RefSeq v1.0 chromosome 1D only	100	82	0	0	20	101	430568228	430568147	5e-36	152
178		C4	RAC875_c21565_1111	74.482	SNP 90K	CCCGGAAAGCAACGATCTTCAGCTCTGATTTGGTTACTGGAACATGGACCACAGTTTTCTAAACCCCCAATGCCGGTTCCAAGACTAACTGTTTTGCCCAT	IWGSC RefSeq v1.0 chromosome 1D only	97.03	101	3	0	1	101	431429397	431429497	1e-41	171
179		C4	IACX1549	74.482	SNP 90K	TGTTTCAGGTCCGCTCAGACGAACTGGCATATCTCGGGGTTGCCCACTGTTGAGACGAACTGGCATATCTCGGGGTTGCCCACTGTTGAGACGAACTGGCATATCTCGGGGTTGCCCACCG	IWGSC RefSeq v1.0 chromosome 1D only	99.17	121	1	0	1	121	431428370	431428490	6e-56	219
180		C4	IACX1713	74.482	SNP 90K	TATGGGCCTTCCACGATTTGCCATGGATCCAGGTAAACCATGCCCCAGGCTACCTCTTGTTTGTTGATCAATTCCATCCTCAACATCACTATCTTCGTCATCGATTAGATCTAGTGGACCA	IWGSC RefSeq v1.0 chromosome 1D only	99.17	121	1	0	1	121	431819666	431819786	6e-56	219
181		C4	wsnp_Ex_rep_c68201_66980814	74.482	SNP 90K	AATGAGGATACGCCATCGGGAATTCTGAATGAAGGTATCACACAAGATGGTCCACTGAAACAAGACATTGGTGGTGGGCTGAGAACAAATGCCAGCCCTCTGAATAGCAGTCAAAGATATACTACCCCYTTGGTAAGGCGCCCAAAAGGTGAGTCCAGAGAGAATCATATGAAGAATACCTCCTCAAGCAGTGCTAGCAGT	IWGSC RefSeq v1.0 chromosome 1D only	99.5	201	1	0	1	201	430565758	430565558	9e-101	368
182		C4	RAC875_rep_c107479_97	74.482	SNP 90K	TCTCTTTTACTACCATCTGTGCAGGGCACGATAGCTGAAGGTGCTCCTGTTGTGCCAATATCTGCCCAGCTGAAGTACAACATTGATGTGATCTGTGAATA	IWGSC RefSeq v1.0 chromosome 1D only	100	101	0	0	1	101	427620035	427619935	1e-46	187
183		C4	Ex_c18035_602	74.482	SNP 90K	CGAAGAACGAAATGAAGTGGATTCATTTGCACGCAAAAGCTCCAGGGGAATGCGAGAGGTGCATCCTGACGGTTTTCATGGTTTAGTAAATGATCAACATG	IWGSC RefSeq v1.0 chromosome 1D only	99.01	101	1	0	1	101	430568704	430568604	6e-45	182
184		C4	Kukri_c59519_352	74.482	SNP 90K	GCAGTTGTTAATAAGAACTTGAGACCAGTTGTTCCTTCGAGCTGCCCGACACCATTGCAACAATTGATGGAGCAATGCTGGTCCGCTCAACCTGAGAAGAG	IWGSC RefSeq v1.0 chromosome 1D only	100	88	0	0	14	101	431706456	431706543	2e-39	163
185		C4	Excalibur_c1236_278	74.482	SNP 90K	ACCGGAGCAGGAATCAGAGCAGAATGGTGAGCCGGAAATTGATGCTGGGAACAGGAAGAGGAAGAGTTTGGGAGAACTGGAAGAGCCCAGCACTACTCCAC	IWGSC RefSeq v1.0 chromosome 1D only	100	101	0	0	1	101	431823315	431823215	1e-46	187
186		C4	Excalibur_c16570_925	74.482	SNP 90K	AGAGCTTATCTGCGCAAGCTGGAGGGCAAGCAACTTCCTTTGGAGAAGATTATCTCCGTTGCCCTGGACATTTCACGTGGTTTGGAATACGTTCATTCGCA	IWGSC RefSeq v1.0 chromosome 1D only	99.01	101	1	0	1	101	431705938	431706038	6e-45	182
187		C4	RFL_Contig5449_1330	74.482	SNP 90K	TTGTTGTCCCTGATCTCTTCACCTTGTCAGTGTCTCAGTGAGCTGCTAGATGCTGCTCATATAACGAATGTTGTAACTGCATCTTTTCATGTGATTGTAAG	IWGSC RefSeq v1.0 chromosome 1D only	99.01	101	1	0	1	101	431958521	431958621	6e-45	182
188		C4	JD_c1592_1329	74.482	SNP 90K	TACCATTCCCTGAAATAGCAGGGCCATCATCAAATAGTTTTGATAGCTGAAATTTCATAGATCGTGTGAGGACATCGAAGGCTGAGGAAAGAGCAATCCCT	IWGSC RefSeq v1.0 chromosome 1D only	98.86	88	1	0	14	101	432018742	432018829	1e-37	158
189		C4	Excalibur_c8396_300	74.482	SNP 90K	GAGGGCACATTTCTGAAAAACTCTGATGTCACGTGTCCGTCAAAGTCTTCTCTCAAATCAAAACATGTTACTTTTTCGGACACAGCTGACATATGTGGGTT	IWGSC RefSeq v1.0 chromosome 1D only	98.02	101	2	0	1	101	431430826	431430726	3e-43	176
190		C4	Kukri_c14880_637	74.482	SNP 90K	AAAGAAACTGCGTTGGTGTGGCACCATAGGGATGCTGACCAAGGCTTTGCATCTTCTCAGGCAAAGGAGATGCTTGATCACCTGGAAAGTGTACTAGCAAA	IWGSC RefSeq v1.0 chromosome 1D only	100	101	0	0	1	101	430413672	430413772	1e-46	187
191		C4	RAC875_rep_c105168_114	74.482	SNP 90K	CTTGCTGGTTCCTGCATGAATATATGCTGCTGGGAATTGCATGGTTATGAACTTCCACTCTTTCAGAGCTGGGGCGCTGTCTGAAACCCATATTGAGTGAA	IWGSC RefSeq v1.0 chromosome 1D only	94.95	99	5	0	1	99	431429638	431429736	3e-37	156
192		C4	RAC875_c51346_99	74.482	SNP 90K	TCGTGACCCAGACAGCCCCGAGAAAGTCATCGTCTTGGACTCACCTGCGATGGTGTACATAGCGCTGCTGATGAACAATCCAGAACATCGGGGAGCACCAA	IWGSC RefSeq v1.0 chromosome 1D only	100	101	0	0	1	101	427943087	427942987	1e-46	187
193		C4	Kukri_c87370_400	74.482	SNP 90K	GTGCAAGCGCCGCCTGCTCTTTTGCCGTCTCTTTTTGCACCGATGGATACATACGGCGACGAGTGGTTTACACGTCCGAAAGCAAAGCAAAGCAGAGCACA	IWGSC RefSeq v1.0 chromosome 1D only	99.01	101	1	0	1	101	432229459	432229359	6e-45	182
194		C4	Ra_c15730_3403	74.482	SNP 90K	ATTGGAAGAGTAGTTCTGTTATTTTCCCAACTGTTCATGTTGAAACCATTATCGTTAGTTTGTTTTCGATCGATCGATTGGCGAGAGCCCTGCCTTTTCAT	IWGSC RefSeq v1.0 chromosome 1D only	99.01	101	1	0	1	101	431427824	431427724	6e-45	182
195		C4	RAC875_rep_c106884_592	74.482	SNP 90K	CTGCTTCCCAAGACAGAATTATAAGCAGAATATCCAACCTGCTGCTGAAATGACGATGCGCCTAATGGGCAAAACAGTTAGTCTTGGAACCGGCATTGGGG	IWGSC RefSeq v1.0 chromosome 1D only	100	101	0	0	1	101	431429561	431429461	1e-46	187
196		C4	TA002789-1409	74.482	SNP 90K	TTTGTTTGGTACTCCCTCCATGAAATTAGGGCGTCAAGTGGGAGAATAACACAG	IWGSC RefSeq v1.0 chromosome 1D only	100	54	0	0	1	54	430412932	430412985	7e-21	100
197		C4	wsnp_Ku_c26635_36605013	74.482	SNP 90K	TGTTACCCAGCAGAACAAAAGGGAAGTTATCAGGATCTGATGGGCTAGCCTGAATTAGAAACTCTTCACGCCAGTTGTTCAGATTATCAAATGATTTCATTGAGTTAACATCGTAAACTAGAACACAACAATCTGCACCGCGGTAGAATGCAACACCAAGACTTTGAAACCTCTCCTGACCGGCAGTATCCCATATTTGTA	IWGSC RefSeq v1.0 chromosome 1D only	100	148	0	0	49	196	429698704	429698557	2e-72	274
198		C4	IACX1420	74.482	SNP 90K	CGACGAAAAGACTCATTAACCCAGGGAACGGTTAAACTCTGCAGCTTCAGCACAGGTCAGTCTTCTTCGATGCACCTACTGCGCGAGCATCATTCTCCACTTCAAGCTGTATGACCGACCG	IWGSC RefSeq v1.0 chromosome 1D only	100	121	0	0	1	121	431428090	431428210	1e-57	224
199		C4	RAC875_c39112_117	74.482	SNP 90K	AGGGCAGCTGAGCTCATGGAGCTCAAAYGGTTGCCGTTGTCCCTCTTAGAAATCTCTATGCAATGATTCAGATACACAGGTTTGGTAAGTGGAACAGTATG	IWGSC RefSeq v1.0 chromosome 1D only	98.02	101	2	0	1	101	431430414	431430514	3e-43	176
200		C4	IAAV8839	74.482	SNP 90K	TTTGTATTATTGTACTGATGAGACCTTCGGTTCAGTGGTGTAGATCATTTGTAACCTTGATTGCCGGTATCAGAGTTCAGGAGGAGCAGCGTCAGTAGCTATAGTGTTTCGGTTTTCGGAGTGAATAAGAGCATCCTCCTTCGAGGTGTTGTTCATCTTGTAGTATTATAACAGTAGTCCGTACGTTCGCCATTGGCTGAT	IWGSC RefSeq v1.0 chromosome 1D only	99.5	201	1	0	1	201	430416819	430416619	3e-100	366
201		C4	BobWhite_c14141_197	74.482	SNP 90K	TGAAATCTCTCAAACACTGATCCCTGGAGTGAAGAATAATTGGGGAACTGAAGAGTTGATGCTTGATCTGAGGCGTGGAATGACTCCAAAATATTATTGTC	IWGSC RefSeq v1.0 chromosome 1D only	96.74	92	3	0	10	101	430419084	430419175	1e-36	154
202		C4	Ex_c68201_1182	74.482	SNP 90K	ATGGGACTCCCGCTAAGAATCCTGATACTCCTCCAGATCGCAAGTGATAAACTGAACAATCTTGGAAGTGCCGTCGCAACAGCGCACTGCTATGGCAGAGT	IWGSC RefSeq v1.0 chromosome 1D only	99.01	101	1	0	1	101	430565314	430565214	6e-45	182
203		C4	cfd27	75.763	SSR	#N/A	IWGSC RefSeq v1.0 chromosome 1D only	No blast hit
204		C4	BS00030251_51	76.543	SNP 90K	GTATTTCCCAACTCCTGAATCGCTGTAATGAGTACCACTACATCCAAGTGTAATATCAGGACCAGTCACGCAAACGTGCCTGCTAGTTTACTCAGGTAACT	IWGSC RefSeq v1.0 chromosome 1D only	100	101	0	0	1	101	408238922	408239022	1e-46	187
205		C4	wsnp_Ku_c2624_4986980	76.543	SNP 90K	TYGAAGGGGATTTGAGCAGGTCAGATTTAAATGGCTATCGCTGGTGTGGTCTTCTGGTTCTCATCACGCATCATCAGCTAATATGAGGTGGATTAGAGGTTCTGGTGGATTCTTATTGTAGCAGCTGATCGCACTTTTGGTGTGTGTTTGTGCTCCTTTGCTTGCAGCAGATGCAGGAGTGTAGTATTTCTGCACAGATGA	IWGSC RefSeq v1.0 chromosome 1D only	99.5	199	1	0	3	201	408244244	408244046	4e-99	363
206		C4	wsnp_Ku_c5560_9851459	76.543	SNP 90K	CATTTGCCATGAAGAAGTTGATGAATGACAAAGCACTAGTCAGGCATCTCGCGGCATGTGAAACCATGGGTTCAGTCAGTTGCATTTGCACCGACAAGACAGGAACTTTGACAACCAACCACATGATCGTCGATAAGGTTTGGATCAGTGATGTATCCAAGTCGGTCAATGGCGATGCTAAAATCACTGAGCTAAAATCTG	IWGSC RefSeq v1.0 chromosome 1D only	99.5	201	1	0	1	201	408404658	408404858	3e-100	366
207		C4	RAC875_c51177_261	76.543	SNP 90K	CCTCCACCTCTGAAGAACTAGCGCGCCCTCTGGATTCCTCTGCATCTAGGATGAGAGCACAAGACATAACAAAACCGAGATCAACAAGAATCCTCCACGAG	IWGSC RefSeq v1.0 chromosome 1D only	98.8	83	1	0	1	83	408207199	408207281	6e-35	148
208		C4	wsnp_Ex_c6920_11929748	76.543	SNP 90K	TTCAGAAATTGAGGTTATACGGCTTAGCGGGAGCACCTATCGTCTTGGTGATCTGCAGTGGATGATCATTACCTACTCAGTTTAATTTCTTCTTCTCCAGAGTTCAATTAGTCACCCAACAATTCTGTTTGTGATCTGTTGATGGTTGTACAGAAATTGGAATTACACGGCCTAGCGGGCGGTCCTAATTTGCCTCAGCAT	IWGSC RefSeq v1.0 chromosome 1D only	100	201	0	0	1	201	408076360	408076160	7e-102	372
209		C4	wsnp_Ex_c57601_59245965	76.543	SNP 90K	CAGGCCATATTTAGGAAGTTTGTGCTTATGGGCAAATCTCTGTACAGTGAGTCAGGTCAGTGTTCTATCAACGGTTTGTTTGGTTTAGTTGTGTTCCTCCACACATTGGTTGCAGGATTGGATCTGGAATGTGGAGATCCCTTTGGTGTTGTATGTYGAAGGGGATTTGAGCAGGTCAGATTTAAATGGCTATCGCTGGTG	IWGSC RefSeq v1.0 chromosome 1D only	99.5	201	1	0	1	201	408244401	408244201	9e-101	368
210		C4	RAC875_c3604_1527	76.543	SNP 90K	CTATGGTTGCAGATTGTTCTTTAGCCCAGGCCATGTGGGCAATGACTAGCTCTCCATGGTTGTTACACTTGATCCCTGTGCTCTCTTGGTCTTCTGCGAGT	IWGSC RefSeq v1.0 chromosome 1D only	100	101	0	0	1	101	408241991	408241891	1e-46	187
211		C4	Excalibur_c19237_895	76.543	SNP 90K	GGCAACGGCGACGGCGAGTGAAATCAAATCAAACGCGATTCGAAACGAATAGGGAATTGATGGACAAGGGGGTGGAAACAGTCGCCGAGGCGCGAGGAGGC	IWGSC RefSeq v1.0 chromosome 1D only	99.01	101	1	0	1	101	408207683	408207783	6e-45	182
212		C4	BobWhite_c3283_54	76.543	SNP 90K	TCTGATATAGGTTTTTGCCCCTGCCCTTCCTATGGTTGCAGATTTTTCTTTAGCCCAGGCCATGTGGGCAATGACTAAACTCTTGATCCCTGTTTTATTGG	IWGSC RefSeq v1.0 chromosome 1D only	99.01	101	1	0	1	101	408203395	408203295	6e-45	182
213		C4	wsnp_Ku_c5560_9853214	76.543	SNP 90K	ATGATCCTCAAGTGCATTCCAGTTGAATCTGGGAAGAGATTTGCCAAGCCGCACGGGTATGAGCTGATCCCTGAAGGCCCGGAAGCTCTCTAGTTTCAAGACGGTGCGCAAATTCAGCCATTTCGACCGTCTCAACSCTGTCAACCAGTGATCAGGATCTCTTGTCTGGGTTGCTTTGTCAGTTTAGTTATGACGAAGGAA	IWGSC RefSeq v1.0 chromosome 1D only	99.5	200	1	0	2	201	408407834	408408033	3e-100	366
214		C4	RAC875_c43831_91	76.543	SNP 90K	AACAATAGAGCCGGAAGGCCGCACGGTCGACGGCGTTCAATTCAATTTCAAATCTGAAACCACCGACGAGACGAACGCGGGCAGGTGACGGAACCAAGGAA	IWGSC RefSeq v1.0 chromosome 1D only	100	101	0	0	1	101	408078400	408078500	1e-46	187
215		C4	TA004358-0724	76.543	SNP 90K	TGTAGAAAGGAACATACTCTTGCTCTAAGGTCAAGTACTCTTCCCTCTCGGCAG	IWGSC RefSeq v1.0 chromosome 1D only	100	54	0	0	1	54	407875165	407875112	7e-21	100
216		C4	wsnp_Ex_c57601_59245549	76.543	SNP 90K	TCGTGCTCGTTGCAGGTTTGACGAATGCAAAGTCCAACCTGATGCTGAGTTGAATCTGTTTGCAGTTTTTTCTAATCAATTCATCATTACTTAGATAACCTTTAAGATCTTCTCACTAGGCAATATTTTGAATTCAGATTTATCTCAAWGGTGCACGAATGGAGCTTCAAACTTGGCAAATCCTACAAACAAAAAAGAGAC	IWGSC RefSeq v1.0 chromosome 1D only	99.5	201	1	0	1	201	408244817	408244617	9e-101	368
217		C4	BobWhite_c10977_834	76.543	SNP 90K	GAACTGCAAACGGATTCAAGTCAGCATCAGGTTGGACGAGTCATCAACTATGGCCTGCAACGAGGGAGATACCTTTCTATAAGTTATAAGAGGAAAACTAG	IWGSC RefSeq v1.0 chromosome 1D only	100	101	0	0	1	101	408204552	408204652	1e-46	187
218		C4	wsnp_Ex_c13164_20793506	76.543	SNP 90K	TAACTTATATAACCTATAAATTATCTTATAAGACAATATTTTAAATACAGATTCATATGCAACACAAATATAAGGATAATCCAGAGCTTTCAACTAATGGAACATCCTACAACCGAAAAAGACTCYTACCTTCCTATTTTCTTTATTTCATTTATTAGTTACTTGGCCATCTCTTTGATATAGGTTTTTGCCCCTGCCCTT	IWGSC RefSeq v1.0 chromosome 1D only	99	201	2	0	1	201	408242193	408241993	4e-99	363
219		C4	wsnp_Ex_c25974_35235456	76.543	SNP 90K	TACCACAAGCGAGATCAGCTGTTACAACGAGAACCAATTCACCTCATATTGAGGCACAGCCATACTGATGAGCCACAGACAAAGATAAATTGAAGAACTCAAGGTATAGCCACTTAAATCTTTTGTCACCGAGCACAGATGAGGGATMCAGTAAACCAGTGTGACCAAACATGGGAAACTGACCTGCCTCAAAAGTCCCCT	IWGSC RefSeq v1.0 chromosome 1D only	99.5	201	1	0	1	201	408075055	408075255	9e-101	368
220		C4	wsnp_Ex_c27290_36498462	76.543	SNP 90K	TTCCAACCGTCCTGAAGCATCTTACTTGGTTTCTGTTGTGTGCCATCGGCTTCAACTTGCATGTGGTTTGGATGTCTCATCTTTTGCTCCAAATCAACAAAATGCTACAAGTATTGATGTCTTAACTGSAAGTTCCTTTAGTCTCAAGGGCCCAACAATGGAAATACCARTCCGTACTCAAAGTTTGTATAGGAGATTATC	IWGSC RefSeq v1.0 chromosome 1D only	99	201	2	0	1	201	408072955	408072755	1e-99	364
221		C4	wsnp_Ku_c7266_12551048	76.543	SNP 90K	ATACCGACTTGGAAAGGAAACTGCAGTTCGGAACTGGCGTTGTTGTTGTCTGTCATCCATACCTGACCCTAGACAGGCTTTTACTTGTTCCCACTCATCATTTCATCCATGCTTTAGCTATTTATAAGCAGCATTTCTCCTAACCAAAAATTTATAGAGAAGGCCTCTTGCTCGCTGCAGGTTGTAGTTGAAGAACTCCTT	IWGSC RefSeq v1.0 chromosome 1D only	99	201	2	0	1	201	408242454	408242254	2e-98	361
222		C4	RFL_Contig3622_1217	76.543	SNP 90K	TCCGATCCCGTCCTTCATTTTGAAACGCACGAGCGACTTTTGAACTAACGTGACAAGACCTGTGATGGTTACTCATTAATGTGAATAGTCCCGAGTCTTAA	IWGSC RefSeq v1.0 chromosome 1D only	99.01	101	1	0	1	101	407875548	407875648	6e-45	182
223		C4	wsnp_Ex_c6920_11929171	76.543	SNP 90K	GGAGATCCCTGGGATGTTGTATGTCAAAGGGGATTTGAGGCAGGTCAGATGTGAATGGCTATCACTCGTGTGGTTTTCTCGTTCTCATCAGGAGTTCCATAATCATCAGCTAATATGAGGTGGATTCGAGGTCCTAGTGGATTCCTATTGTAGCAGCTGATTTCGCTTTTGGTGTGTGTTTGTGCTCCTTTAGATGCAGCA	IWGSC RefSeq v1.0 chromosome 1D only	100	201	0	0	1	201	408076937	408076737	7e-102	372
224		C4	Ra_c69361_411	76.543	SNP 90K	TAAGCCGTGTGATTCCAACATCTGAAGTACCAGCAACAAATCCAAAATCCAAATCAGAATTGTGCCAAGACTAACTGAACTGTGGAGAAAGGAAATAAACA	IWGSC RefSeq v1.0 chromosome 1D only	98.02	101	2	0	1	101	408245087	408245187	3e-43	176
225		C4	wsnp_JD_c8173_9207415	76.543	SNP 90K	GCTTGGTTCCTGTCACCTGCGTTCGCCCGTGATTTCAGATTTAATCATCCGTTAGAACGAGGTGGATTAATTCGAGGCCCTCGTGGATTCTTGCATATAAAGAGTTCTGATATGTGAAGTTTGATTTCTGTWCATCGTTATTTTGATTGACTGGTTACGGTTCAGCGGTTATTCTGATATGGTCARATCTTCTCGGGTGAT	IWGSC RefSeq v1.0 chromosome 1D only	98.51	201	3	0	1	201	408245742	408245542	6e-98	359
226		C4	wsnp_Ex_c26626_35864468	76.543	SNP 90K	AAGAAGAGGAGATTGATGCTGCTGCCGAGAGGGAAGAGTACTTGACCTTAGAGCAAGAGGAGTACAGGCAGCGAGTAGATATGCTGAAGAAACAGCTCACTGAGTCAAAAGCCGCACGGACTGCTAAAGCGAACAGCAAACCCGTCGGCATGGACACGGATTCCAGCGCCAGCGACTCATCGAGCGACGACGAAGACGATG	IWGSC RefSeq v1.0 chromosome 1D only	99.3	143	1	0	59	201	407875290	407875432	6e-68	259
227		C4	BS00004282_51	76.543	SNP 90K	TGGAAAACTAGAATCAACTAAAGTATGCTTCAAACGAGGAGGTAAAAGTTATAAGGAAGTTTGGGCTGAGAAGGTCAGGTAGACAGCACCGATTCCAATTA	IWGSC RefSeq v1.0 chromosome 1D only	99.01	101	1	0	1	101	408244836	408244936	6e-45	182
228		C4	wsnp_Ex_c27290_36498531	76.543	SNP 90K	GGATGTCTCATCTTTTGCTCCAAATCAACAARATGCTACAAGTATTGATGTCTTAACTGSAAGTTCCTTTAGTCTCAAGGGCCCAACAATGGAAATACCAATCCGTACTCAAAGTTTGTATAGGAGATTATCAACTTTTGATTTGGCTATTAATCACTAGATGGTTGCCATACTGTTTCCGGAAGTTAGTTTAATATTAGG	IWGSC RefSeq v1.0 chromosome 1D only	98.51	201	3	0	1	201	408072886	408072686	6e-98	359
229		C4	wsnp_Ex_c1318_2520706	76.543	SNP 90K	CCAGTTAGCTGTTAAGTCTGAGTATTCAAACTGATCCGCAGAGGTGAAGAATTCTAAAAGCTTGTTTGGGAGCTTCGTTCTGGAGGGAGTACCTATGCTCAATGCTTTTTTCAACTCATTGTCCAGTTCTAATTATGTTCTGACTTTCCTTCAAGAAACTTCAAGTATTCTGATTATATTTGGGCTGTTCATTGATCATTC	IWGSC RefSeq v1.0 chromosome 1D only	100	201	0	0	1	201	408073370	408073170	7e-102	372
230		C4	wsnp_Ex_c1318_2519998	76.543	SNP 90K	GCAAAAATTAGCTTTGTTCCTCTTCTTCAATCTCCAATGGCTAATCAACGATTCTGTCTGTCACGTAATACAAGGTGAATTTCATCTCGTTTATGATATGTGCATTTGTTCCTTCAGATACGAGACAGTGGAGATCGTATTGTAGGGTAGAGGTTTGGGTGATTCATGGCTTAGCTSTTCGGATGATATCTTACAAGTTTG	IWGSC RefSeq v1.0 chromosome 1D only	99	201	2	0	1	201	408074078	408073878	4e-99	363
231		C4	Ku_c5560_2665	76.543	SNP 90K	TCTTCCATTCATGTGTAGATTGTAGTAAGTTGTAACTATTCATGTTTGGAAATAAATCTGAATAAGAGGGTTTGCGCCTGTTTCCAACAATTTTCTCTGCC	IWGSC RefSeq v1.0 chromosome 1D only	99.01	101	1	0	1	101	408408300	408408400	6e-45	182
232		C4	D_GBF1XID01DNWRS_378	76.543	SNP 90K	TTTCCAGAGCTTGCCGTGGGGGATGCTGACACGGTGACCCTGGTTTTTTTTTTTTTTAGGCTAAAGACACGGTGACCCTGGTGTGGCATCTTGTTCGGCTCCGAGCGGAGTTGGTTTGATGTTGAGTTCTGGTAGCAGAGTGGGTTTTCAGCTCCCGATTGCCTACGCACCCTATGTGAACAGAAAATATTTTTTCTTCAAAGTCAGAAATTTTGCAACATAAAAAAATGATCAAACTTTGTAGATGC	IWGSC RefSeq v1.0 chromosome 1D only	97.62	252	0	5	1	248	407808667	407808916	2e-118	427
233		C4	wsnp_Ex_c6920_11928994	76.543	SNP 90K	TACTCTTGATCCCTGCGTTAGTATTCCTGCCCATTGCTATCTGATATATTTATAGGAAATCTGGTCCTACATGCAAACCTGTTGTTTGTACGTGTCACGGTGTCAGGTCAGTGTCTTGACGGTTGGTTCATTTTTGTTGGCTTCCATGGGTTGGTTGCAGGACTGGATCTTGTATGTGGAGATCCCTGGGATGTTGTATGT	IWGSC RefSeq v1.0 chromosome 1D only	99.5	201	1	0	1	201	408077114	408076914	3e-100	366
234		C4	RAC875_c54260_127	76.543	SNP 90K	TTTGGGCTTATGGGCAAATCTCTGTACAGTGAGTCAGGTCAGTGTTCTATTAACGGTTTGTTTGGTTTAGTTGTGTTCCTCGATCTGGAATGTGGAGAGCC	IWGSC RefSeq v1.0 chromosome 1D only	100	101	0	0	1	101	408152589	408152489	1e-46	187
235		C4	BS00079095_51	76.543	SNP 90K	GATAGGTTCAGATCTTCTCGTGTGATGAAGCCTAGGATTTCTTACCAACCTGAACCAGCGATCTGCGTTTGGATAAATGATTAAATCCCTCCCAACTTCAG	IWGSC RefSeq v1.0 chromosome 1D only	99.01	101	1	0	1	101	408207112	408207012	6e-45	182
236		C4	wsnp_Ex_c57601_59245380	76.543	SNP 90K	GCCTTAGTTTGTCATTCTCAGCTCTTGCAGAAACCATCTTGGAAGGGATATAATTGGAATCGGTGCTGTCTACCTGACCTTCTCAGCCCAAACTTCCTTATAACTTTTACCTCCTCGTTTGAAGCATACTTTAGTTGATTCTAGTTTTCCAATAATTTACAGAGGCGTATCGTGCTCGTTGCAGGTTTGACGAATGCAAAG	IWGSC RefSeq v1.0 chromosome 1D only	99.5	201	1	0	1	201	408244986	408244786	3e-100	366
237		C4	D_contig06122_208	76.543	SNP 90K	CACAGATAACACATTATGCATACATATATCTGTCAGAAAAAAGAACTATTAAAAGGATATCACTGGATCAACCAGGCAGAGAAAATTGTTGGAAACAGGCGCAAACCCTCTTATTCAGATTTATTTCCAAACATGAATAGTTACAACTTACTACAATCTACACATGAATGGAAGATGCATAGCACCGGCCGCACATCACAATAGATGCCGGTATTTCTACAAGGAGTTCTTCACCTAATATAGCCATCCT	IWGSC RefSeq v1.0 chromosome 1D only	99.6	250	1	0	1	250	408408474	408408225	3e-127	457
238		C4	TA004476-0719	76.673	SNP 90K	GGACTGCAGCCAGTTCTTCAACTGATATCTTAAGTTCTCTTCTGATTGTTTTGC	IWGSC RefSeq v1.0 chromosome 1D only	98.15	54	1	0	1	54	411560371	411560424	3e-19	95.3
239		C4	wsnp_Ex_c3831_6966926	76.673	SNP 90K	AGTCAGCAGGTCGCTCAGAGTCCTGAAAGTTCCTGAGGTTCACAGCAACAATGTGCTATTTGCAATACCAAGACGGACTTAAGGTGGAGCTCCAGCCTTTTGCTTGCAGAACCAACCACATCAAATATCTCATGTTGTAAATTTACGTGGAGAATAATCCTGTTTTTCCAATGGAATACGTCTCTTCTTATATCAGTACCC	IWGSC RefSeq v1.0 chromosome 1D only	99.5	201	1	0	1	201	409496982	409496782	3e-100	366
240		C4	IAAV868	76.673	SNP 90K	AGGGAGGACCCAGTGAACTCAGCAACATTGTTTCCAGCAACCATCCTAACGTTAGTCTCTGCATTAGCTGGGACAGCCTTCTGAATGGAAAGGTTGTCTAAATTTAATGCTGAAGCTAAATCTTCTGATTCTATGTTTGTTTGATTTCCAGCAGCTAATACCGGTCTGATGGCAGTCCCAGAAACTGGAAAATTAGAAGGC	IWGSC RefSeq v1.0 chromosome 1D only	99.5	201	1	0	1	201	409500532	409500732	3e-100	366
241		C4	RAC875_c49612_102	76.673	SNP 90K	CATACTGATATGCTGGTACTGCAGCAGCATAGTAATCAGGTGACAACACAACTTGCATCAAGCAAGACACGGTTCAACAAGCGGGCGGCAGTATATATATG	IWGSC RefSeq v1.0 chromosome 1D only	100	98	0	0	1	98	412023812	412023715	6e-45	182
242		C4	Ra_c21676_178	76.673	SNP 90K	GGAAATGATGTTATTTCTGAAACTAACACGTTCAGTGTTGAGAACGTTTCAAATTTGTCAGATGAAGAAATGGGCACGCACCAATCTGAGGTCAAAGAAGG	IWGSC RefSeq v1.0 chromosome 1D only	100	101	0	0	1	101	410464941	410464841	1e-46	187
243		C4	Excalibur_c23155_327	76.673	SNP 90K	CCCTGAATCCACTTCACTTCAGGTTGGCTACTGCAGATCAGGCCTAGCAATATTGGACTGCAGATCAGGCCTAGCAACATTGGACTGCAGATTAATCACAT	IWGSC RefSeq v1.0 chromosome 1D only	100	74	0	0	28	101	410506498	410506571	1e-31	137
244		C4	Kukri_c12758_2101	76.673	SNP 90K	GCATGACTGACGGCTGGCTCTGGGAATGGAACCAGACGGTGACGTGGGTGTGTGAGTGGGGACAATGGCTGGCTGCGCGCGTGGAACCAGGTCAAGTGAGG	IWGSC RefSeq v1.0 chromosome 1D only	99.01	101	1	0	1	101	410501136	410501036	6e-45	182
245		C4	wsnp_Ra_c4135_7565040	76.673	SNP 90K	AGAAGCTGGAGGACAAAGCTGAAAAGGATACCTCTAAAATTGAAGGATCAGCAAAAGAGATTGAAGAATCAACCAATCTCATTCCACAGCTTGAAGAAGAAATACCAAAATTGCAAGAACGATTAAACCAAGAAGAGAAASTACTGGAGCGAATTAAAGAAAGCTCTCGAGAAGAAACTGAAAAGCTACGTGCTGAACTTG	IWGSC RefSeq v1.0 chromosome 1D only	98.64	147	2	0	25	171	409790413	409790559	5e-69	263
246		C4	wsnp_Ex_c15396_23659859	76.673	SNP 90K	CGATAAATGCTCGAACCGCCAGCCAGTTCTTCTCTATATTGAAGACATAAGGCATATATACTGCCGCCCGCTTGTTGAACCGTGTCTTGCTTGATGCAAGTTGTGTTGTCACCTGATTACTATGCTGCTGCAGTACCAGCATATCAGTATGGTTTGTCTAAGATGTTGCCGACTAAATAAAAATCTGTATCGTTTGGACTA	IWGSC RefSeq v1.0 chromosome 1D only	99.5	201	0	1	1	201	412023662	412023861	1e-99	364
247		C4	IAAV2840	76.673	SNP 90K	AACATGGATGGCGTGCTTTGTCTTTCTGAAATATTAGTTGCACAAGGAGGCAGGATCACTGCTGTGGCGTGTCCGACGGCTTGATTCCCGTGTCAGCTTCCGATGCCCGGTAACCCAGCCCAGGGCGCGCCGGTTGCTCCTGCTCGCCTTCAAAGTCGCGGGCGTCCAGCAGCGAGGCCTCGAAGTCGGTG	IWGSC RefSeq v1.0 chromosome 1D only	98.43	191	3	0	1	191	408535271	408535081	3e-91	337
248		C4	BS00058554_51	76.673	SNP 90K	GAGGAAAAGCCCGGCAGTAACCTTGAGCTGAAGTCTTCAAAGGGGACGCATGACATTGTTGCTGCAAACATACTGCTGAACCCCTTGCTGGAGCTGGTCGA	IWGSC RefSeq v1.0 chromosome 1D only	100	101	0	0	1	101	410792162	410792262	1e-46	187
249		C4	wsnp_Ex_c8188_13842273	76.673	SNP 90K	TTGGTACTAGCACGATAGTCACGCTGAAAATCAGCCAGAAATTATTTAGGATCTCACGGTTCTGCCAACCCTGTGAGCCAAGGGCATGTTCTATGTCGAAATTTGTTGCTCGCAGGATTAGCGAGTTAGTGATGCGAGACACGGATGCATATAGTACGGTTGGTACGTTGATTACAAGTTTGTTTCACTCTTGCAAGTTAC	IWGSC RefSeq v1.0 chromosome 1D only	100	201	0	0	1	201	410464792	410464592	7e-102	372
250		C4	wsnp_Ex_c3293_6072122	76.673	SNP 90K	GCCTGCTAAAGAAATTGACTCCATGGATTTGTGGCTAACCAGCAATATCAAGGAATCTAACAGCTGCAGCAAAGATGTTAGTGGAATTCATGACTCACCCAATACATGGCAAGATTTTGCTAGTTTTGGTCAAGCACAGAGAAATATGAAAATTCCTGTGGAAGGACAGTTCGTCAAAGATCCTTCAGGAACTGAACCTGT	IWGSC RefSeq v1.0 chromosome 1D only	97.51	201	5	0	1	201	409499640	409499440	2e-93	344
251		C4	Excalibur_c8188_693	76.673	SNP 90K	AAATAAAGAGGATGGTAACGATGATCTCAGAGGATGCAACGATGAGCAGGTACAAGCTCCTAGACATGAAGAACATGTACAGACCTCAGATTCTCAGCCAC	IWGSC RefSeq v1.0 chromosome 1D only	No blast hit
252		C4	BS00014671_51	76.673	SNP 90K	AGGAGCAACCGGCGCGCCCTGGGCTGGGTTACAGGGCATCGGAAGCTGACACGGGAATCAAGCCGTCGGACACGCCACAGCAGTGATCCTGCCTCCTTGTG	IWGSC RefSeq v1.0 chromosome 1D only	99.01	101	1	0	1	101	408535131	408535231	6e-45	182
253		C4	RAC875_c4135_1028	76.673	SNP 90K	ACCAGATGGAAATCATTAAGGAAAAATTAAAACAAAGGACACATTTATTATGGAGCTCGAAGGAAAAATAGAGAAACATCAGAGTGAAGCATCTGAAGCTC	IWGSC RefSeq v1.0 chromosome 1D only	97.06	102	2	1	1	101	409791181	409791282	1e-41	171
254		C4	Kukri_c29121_654	76.673	SNP 90K	TTCAAATTTTCATCAGATCCTATGTCATTATGGTTGGTATCTGTTGCAGCTACCCCCTCATAATCATCTGGTAGAATAAATGTTACTGATTTGCCTTTGCC	IWGSC RefSeq v1.0 chromosome 1D only	99.01	101	1	0	1	101	410466842	410466942	6e-45	182
255		C4	Excalibur_c8188_243	76.673	SNP 90K	TGATGAGAAGGCTCTAGCTTTAAGTCAAGATAATTTGTCTCAAGGACTTGTTACGAATCAAGGAATAGCATCTTCGGCCGTTCTTGGTAGTGAAACGATTG	IWGSC RefSeq v1.0 chromosome 1D only	100	101	0	0	1	101	410468053	410467953	1e-46	187
256		C4	wsnp_Ex_c4808_8584315	76.944	SNP 90K	CCCAGGGACATGTATGCAAAGCTTAACAATTTGGTCAATGAGATGAAGGGTCTTGGGTGCAAAGAGATGACTGATTCCTATGTTGTGAGGAGGATGCTTCATGCCATGGCACCAAGGAACGCAAACTTGGTTTTCCTCATCCGTGAGAAGCCTAACTTTGAACTACTCACCCCTCTGGATGTTCTTGCAACATTCCTCCTC	IWGSC RefSeq v1.0 chromosome 1D only	91.79	195	16	0	7	201	414738185	414738379	8e-72	272
257		C4	BobWhite_c6998_365	77.193	SNP 90K	CCATAAGTTTCTTCGGGAACAAGATTATAAATGAAGAGCTGCCTGACGACATTTATCTTCGCTGCTTCTTGACTGTCGCACTAGCAACCTTCCTGTGTCCC	IWGSC RefSeq v1.0 chromosome 1D only	98.02	101	2	0	1	101	66202998	66202898	3e-43	176
258		C4	IACX5695	77.193	SNP 90K	CACCACAACTCGCTGCTCCGGCGGAGCCTCGCCAACCTCCAGAGGACCTACCCCCGCACCAGGATCATGTACGCCGACTTCTACGCGCAGGTCATCCAGATGATCCGGGCCCCTCAGAAT	IWGSC RefSeq v1.0 chromosome 1D only	99.17	120	1	0	1	120	414776574	414776693	2e-55	217
259		C4	GENE-0315_211	77.193	SNP 90K	AAAGAGCAATTAATAAGTGCGTCCAATATCTAAATTCATTTTAGAGAATGTGAAATCTGGATCCTGGATCATTTGTCCAACCAAAAAATTGGATTGATGGA	IWGSC RefSeq v1.0 chromosome 1D only	No blast hit
260		C4	BS00082503_51	77.193	SNP 90K	AAGGAATATTTTGGGGAACATCTTCACAAACAGTACAAGGGTATTACCCAAGCGTAACTTCTCCTCGGCAGGGGTCATATTATCCAGGCCAAGCTTCTCCA	IWGSC RefSeq v1.0 chromosome 1D only	100	101	0	0	1	101	412219294	412219194	1e-46	187
261		C4	wsnp_Ex_rep_c69024_67924125	77.193	SNP 90K	ATCAAAGCTGGCTGAGATCACAAAGTCAAAGGCTGAGAGGATGAATGACTTTGAGTATGCACGGATGAACACCGTCCCTGATGTGAAGCAATGGGATAAGTTATCCTACCACCAAGAAGACAACAAGATGGACCACCTCAATCTTGGCCTCATGAACCTGGATCTTAAGATGAATGATCTCAAGATGAACGAGGCTGCCAT	IWGSC RefSeq v1.0 chromosome 1D only	99.5	201	1	0	1	201	412090590	412090390	3e-100	366
262		C4	wsnp_Ex_rep_c66423_64641115	77.193	SNP 90K	CTGACAAACTTCCAGATGGTGCTAAGCTCCCCTTTGAGGCTATTTTTGTGTCTGGCAAGGATTCAGCAAGTAGTCCAACGATTGTTGTTCTTCATGGTGGTCCTCACAGTGTCTACCCATCAAGCTATTCGAGATCCTTGGCTTTTCTGTATGCACAGGGATATAACCTGCTTGTTGTAAATTACAGGGGCTCGTTGGGGT	IWGSC RefSeq v1.0 chromosome 1D only	99.42	171	1	0	18	188	415415977	415415807	2e-83	311
263		C4	wsnp_Ex_rep_c66423_64640941	77.193	SNP 90K	GCCTTGTAACGCTGCCTCAAATGTACTATGGATTTGAAGATTCTCACACAGACAAGCCCTGCCAGTGGGACTGGCAGGAAATTTCGTCTCCATTTCCGAAACCATCTGATAAGGTCAGCTCCTTRTTAGCCGATCATAAGTTCAGTGTAATCAAAATCCCAGTCAGCAATCCTTCTGACAAACTTCCAGATGGTGCTAAGC	IWGSC RefSeq v1.0 chromosome 1D only	99.13	115	1	0	1	115	415417050	415416936	2e-52	207
264		C4	Kukri_c6051_640	77.193	SNP 90K	GTCACCTTGCTCGGGTACTGCACCGAATGTGACCAAAAGATTCTAGTGTATGAGTATATGCCACTCGGTTCTTTACAAGATCATCTCCTAGATCTCACTCC	IWGSC RefSeq v1.0 chromosome 1D only	100	91	0	0	1	91	412158968	412158878	4e-41	169
265		C4	GENE-0315_356	77.193	SNP 90K	GGAATGTGTGCCCAAATAAAGCAGCTGGTAATAGAAACATTTAGTAATAAAAAGTATGGGAACAGATCTTACGTATAATCAGTGCCTT	IWGSC RefSeq v1.0 chromosome 1D only	96.63	89	2	1	1	88	415293156	415293068	2e-34	147
266		C4	BS00022768_51	77.193	SNP 90K	ATCAATATGGGTAGGTTCGTCTTCTTCGCGGTGTTCCTGGCGGCCCTGGTAGCCGTCTCCGCCGCCCAAGGCGTGCTCGAGCAGAGCCTCACGGACGCGCA	IWGSC RefSeq v1.0 chromosome 1D only	100	101	0	0	1	101	412224118	412224018	1e-46	187
267		C4	S-989512	77.71	GBS1.0-SNP	TGCAGCAAAGGCCTTGGCCATGCTTGTCTGTCGGGAGATTTGGCGCGAACGCAATCGCCGAGATCGGAA	IWGSC RefSeq v1.0 chromosome 1D only	96.92	65	1	1	1	65	435939185	435939122	6e-23	108
268		C4	BS00018250_51	78.638	SNP 90K	GGGAATCAAGGTTGCCTCCTTTCACTTCATTTGTTCATTTTGTTCCAAATAGAAATTGTGCTCCAGGTTTGGCGAAACAGAGTCCTCCCCTGTCTGGGAGG	IWGSC RefSeq v1.0 chromosome 1D only	No blast hit
269		C4	wsnp_Ex_c12447_19847242	78.638	SNP 90K	AGTGTACATGTACTTCCGTGGAAGTGGAAAATCCCAAGAGTTGAAACAACAGGCAGCACGTGGTGCCCTGAGCTCTGCGTTCTGATGAAGAAAACCAGCAACCAGAGTTGTAGCCAGGGTAGTGAGTGGAAGGAGACAGGATGTGTGCCGATTGGAAATGGTAGTCTTGCGCATCGCTGCACCGTGCGGATATTGATCGCT	IWGSC RefSeq v1.0 chromosome 1D only	99.5	201	1	0	1	201	416456386	416456186	3e-100	366
270		C4	Excalibur_c50856_63	78.638	SNP 90K	ACCACMCMAACTTCAAAGCACTCTCAGTTCTCATCGCGTTATAAAGAGGGTGATACCATAACACATAAGCCCCAGGGACACCAGAAATGAAGTAGATAATG	IWGSC RefSeq v1.0 chromosome 1D only	100	72	0	0	30	101	416458418	416458489	2e-30	134
271		C4	Kukri_c1313_746	78.638	SNP 90K	TGCAAGGACGAGAGGGTCAGCTCACATTTCTCCTCGATTCTGCACCTGAATGGAGACTCCTTCCGCAGAATCGCAGACCATGACCGGAGCTTCTTGCGAGG	IWGSC RefSeq v1.0 chromosome 1D only	No blast hit
272		C4	GENE-0511_484	78.638	SNP 90K	TTATARAGAGATTTCATGAAAAATGAATTCACACATGCATCTTTGCTCACCATCTTATTAAAGGTCCCTGAGATCCTGAACGAGGAAGTCCTTGGCA	IWGSC RefSeq v1.0 chromosome 1D only	98.97	97	1	0	1	97	414301794	414301698	9e-43	174
273		C4	BS00075001_51	78.638	SNP 90K	ATCCCTATTAGTTGGTGGGAACAGGGTAAATGGTAAAGATATACTCAGATAAAATTCATATAGGAAACGTAGCCCAGAGCAACAAACTAGGGACAGTCAAC	IWGSC RefSeq v1.0 chromosome 1D only	100	101	0	0	1	101	414303421	414303521	1e-46	187
274		C4	BS00021702_51	78.638	SNP 90K	CACATTTGTAAACAACAACTGTTACACTTACATCATACCTTTTGCTAGTCTCTTCATCAGCGACGTTAAAACTTGTTACGTTCACTCCAATATATGGGACT	IWGSC RefSeq v1.0 chromosome 1D only	99.01	101	1	0	1	101	414565852	414565952	6e-45	182
275		C4	wsnp_Ex_rep_c66423_64641680	78.638	SNP 90K	CAAGGTTAAGACACCAACACTCTTTCTTCTCGGAGCAAAAGATCTCCGTGTTCCTGTTTCTAATGGCCTACAGTATGCAAGGGCTTTGAAGGAGAGGGGGATTGACACCAAAATTATTGTCTTCCCAGAAGATATTCATGGACTTGACAAGCCACAGTCCGACTTTGAGAGCTTCCTCAACATAGGAGTTTGGTTCAAGAA	IWGSC RefSeq v1.0 chromosome 1D only	98.77	81	1	0	71	151	415413710	415413630	2e-33	145
276		C4	wsnp_Ex_c18665_27541568	78.638	SNP 90K	GTGCTGTCAGCAACAGCAGTTGCCATATCAGACCGGTGAAATCGAGGCTGTGGTCGGCGATCTGGTGTTGATGCATCATGGATTCTAGGTGACATGTCCCTTGGTGTACTCATCGGATAATTTTGTTGACCCAACTGATGTGTCACACTGTCAGCCATATCCGAGCGGTGGAAACGACGCTGTGACTGGTGACCAGATGTC	IWGSC RefSeq v1.0 chromosome 1D only	100	201	0	0	1	201	416099372	416099572	7e-102	372
277		C4	Kukri_c25138_1155	78.638	SNP 90K	CAATCGCCACTGCAAATCTGTTTGCGGACATCATGAGGAGGAACCTCAGCATCCATTTCTGGCTCTGCATCCTGAGCGGGCTGAGAAGGGTAGTCGAGAGG	IWGSC RefSeq v1.0 chromosome 1D only	96.04	101	4	0	1	101	416113944	416113844	6e-40	165
278		C4	CAP11_c3464_68	78.638	SNP 90K	GAGAGTGGTACCTTTACGGCCGGGGCGAGCGCCTGCGCCGACCCGCAGAATTACCTCATCTGGGACGGCATCCACCTCACGGAGGCGGCGTACCGTTCGAT	IWGSC RefSeq v1.0 chromosome 1D only	97.53	81	2	0	18	98	414777775	414777855	4e-32	139
279		C4	D_GA8KES401EYUM8_190	78.638	SNP 90K	TAGATGTGGTTATGATATAACATACATTATTTCGTACATGCAGACATATGACTTGTCACTGTAGTTTATATCAGGGTTGAGGAAAACAACACCACCAGTACCCCACAGGGGATAGAGGATCTCCTGAAAAAATCTATGATGCACATCTTCCACATGGTACCTCTTCGTGGGCTTGTGTCATGTGAACCAAAACATGATACACTCATATCATCAACCTGCCACAGATCAAAATGAATAGCAACTTTCACAC	IWGSC RefSeq v1.0 chromosome 1D only	99.6	250	1	0	1	250	412081424	412081175	3e-127	457
280		C4	IAAV5841	78.638	SNP 90K	ATGTTGTATAAGCCTGTAGCACTCTAGGAAATAGGTTTGCGGCCTAGTTCCAAGCGACTTCCGAAGCTTAGATGTGAGACCAATTGGCAGATACAGATCGAAGGCGGATGTAACAGATTAACAGGGTTGTGAATATTTACATTGCTTCTTTTGTATATTCCCAGGCTTGCAAATACACCCAGGGTTTTGT	IWGSC RefSeq v1.0 chromosome 1D only	98.42	190	2	1	1	190	415393576	415393388	3e-90	333
281		C4	IAAV7473	78.638	SNP 90K	GTAAAAATCATTCTAATCAGAAGGCCTTACAAAGCAACTGCTGGACGCTTCCTCCCAGACAGGGGAGGACTCTGTTTTGCCAAACCTGGAGCACCATTTCTATTTGGAACGAAATGAACAAATGAGGTGAAAGGAGGCAACCTTGATTCCCAGGAAACCACATTGAAATCCCCTTGCGGTCGGACTCCAGGATCCATCACA	IWGSC RefSeq v1.0 chromosome 1D only	100	201	0	0	1	201	416128614	416128414	7e-102	372
282		C4	GENE-0511_161	78.638	SNP 90K	GCTCGTCAGGCTCGAGAACTATCTAGTGTGRRTARAGAAAGATTTCATGAAATGAATTCACACATGCATCTTTGCTCACCATCGTATTA	IWGSC RefSeq v1.0 chromosome 1D only	89.01	91	5	2	1	89	414301822	414301735	8e-23	108
283		C4	RAC875_c87321_108	78.638	SNP 90K	AACCATCAGCTCACCCTCTTCAAGGAGGGCCTCCATGTCACTGGGACCACTATGCTTTTTGGCCACCGGCACTTCGTCATCACTGCTCAATGAGGCTTCAC	IWGSC RefSeq v1.0 chromosome 1D only	99.01	101	1	0	1	101	416101117	416101217	6e-45	182
284		C4	Excalibur_c48317_242	78.638	SNP 90K	GACTGACAGGCCGCATGATTCTAAGAAACCTTCTGGTGACAAGAAGAGGGTGCAGACCAGGGGTGCTGGATTTCGAAATGACATGCCACCGAGGACCCACG	IWGSC RefSeq v1.0 chromosome 1D only	99.01	101	1	0	1	101	416099680	416099580	6e-45	182
285		C4	wsnp_Ex_c3831_6965890	78.638	SNP 90K	GAAGTTTCACCTGTGAGTCACAGAGAAACAGATGTGGACTCATGGTTCACAGAAAGTACTAGGGAATCAAGTAATACTGGCTTGGTGAATGGGAATAATATCATGCTGGATGATTGGCAAGGTTTTGCTGGTTCAGATCAAACACAGCAAAGTTCATATAATGTAGGTGGTGAACTGATGGATATTTCATTTGAGCAGCTT	IWGSC RefSeq v1.0 chromosome 1D only	99.5	201	1	0	1	201	409500017	409499817	3e-100	366
286		C4	BS00066188_51	78.638	SNP 90K	GCATGAGTAGCACACGATGTACGCCGGCTGCATGCAAACACAGTGATTCTATGGGTGTTCACGTGTCTTTGGAGGCCACACATGCATGTGGCATGGCTGAG	IWGSC RefSeq v1.0 chromosome 1D only	97	100	3	0	1	100	75858405	75858306	4e-41	169
287		C4	Excalibur_rep_c69044_1105	79.071	SNP 90K	GTCGACATGCTCCGGGAGAGGTGCCTGCACCATGACTACGTTGCCGCATTACTCCAAGACGGGTACTACCTGGAGGCTCTACGCTATGCTCGAAAATACAA	IWGSC RefSeq v1.0 chromosome 1D only	100	101	0	0	1	101	423269266	423269366	1e-46	187
288		C4	Ra_c11906_1618	79.071	SNP 90K	AAGGTGATCTACCATCTCCTCGAGGAAATGGGAAGGCTGATTGTGGAGAAAGCACCAGGGACTGCTGAAACCCAAATTTCAGGGGAGGCTGAGGTTCTGAA	IWGSC RefSeq v1.0 chromosome 1D only	100	101	0	0	1	101	423857824	423857724	1e-46	187
289		C4	Kukri_c13363_675	79.071	SNP 90K	CTGACTGTCCCACTTGTGATGTCATAATTATAAAAACAAGTGGGCTAGATATGCTTGTCTATGAGCCTCAATCAAATGCTCTTCGGTTAGTGGAGTCAAAA	IWGSC RefSeq v1.0 chromosome 1D only	100	63	0	0	39	101	423264761	423264823	2e-25	117
290		C4	wsnp_Ex_c16429_24929065	79.071	SNP 90K	ATTCTACAGTTGGTACTCCTGATTACATTGCTCCAGAGGTTCTATTGAAGAAAGGATATGGAATGGAGTGTGACTGGTGGTCCCTTGGTGCTATCATGTATGAAATGCTAGTTGGTTATCCCCCATTTTATTCGGAGGATCCAATGTCAACCTGCAGAAAGATTGTGAACTGGAGAAGTCACCTGAAATTTCCTGAAGAAG	IWGSC RefSeq v1.0 chromosome 1D only	100	86	0	0	76	161	423255689	423255774	6e-38	159
291		C4	RFL_Contig5373_701	79.071	SNP 90K	GGGATGACATTGCGTGACCTATCTAAACGATCTGGTGCAACCATCAATGCACTTCAAAGCATACTTGCAGATCTTGGCGAAAGGGTTGAATCAGAGTTCGA	IWGSC RefSeq v1.0 chromosome 1D only	99.01	101	1	0	1	101	423860687	423860587	6e-45	182
292		C4	Ra_c11906_1441	79.071	SNP 90K	CTTAATAGCCCACAGGTGTTTGTGAATGTTGTTCATGTCGGCGTCGGTCCAATAAGTGAACATGACATTGATCTGGCACAAGCATGCCGAGCATGCATAGT	IWGSC RefSeq v1.0 chromosome 1D only	96.59	88	3	0	14	101	423858649	423858562	2e-34	147
293		C4	RAC875_c28041_460	79.071	SNP 90K	TCCAAGCTCACACATCTTGCGAAACAGGAAGCATGTCTATCCCAATTCTGTAATCACCATCTGAAAGACAAGCAGCACATGTACTTTTAACCGGGAACAGG	IWGSC RefSeq v1.0 chromosome 1D only	92.08	101	1	1	1	101	423044606	423044699	5e-31	135
294		C4	Ex_c101469_91	79.071	SNP 90K	CCGACTGTCCCACTTGTGATGTCATAATTATAAAAACAAGTGGGCTAGATATGCTTGTCTATGACCCTCAATCAAATGCTCTTCGGTTAGTGGAGTCAAAA	IWGSC RefSeq v1.0 chromosome 1D only	98.41	63	1	0	39	101	423264761	423264823	8e-24	111
295		C4	Excalibur_c19857_549	79.071	SNP 90K	AGAACAACGCCAGATGCTTCTTGACTTTGCTCGGAAATCCATGCCCGTGATCGGCTACAACCACTCCGGCGCTAGGGGCGGGCATTCTACTACTTCCAAAC	IWGSC RefSeq v1.0 chromosome 1D only	99.01	101	1	0	1	101	423044799	423044699	6e-45	182
296		C4	IAAV6872	79.071	SNP 90K	TAACCGATGCTTTCTTTTTAGTGAATTCGTTAAAACAAAATCCACCCCCTGTCTCCAAAATAGTATGGTGTTTGATGTTAGCAGTGATGCCTGTTTGGTTTGCCGTATGTTGGTTTGACAGTCTCGGCGATGGGTCCCCGGCTATTACTGGCTACAGCATAAGTGTATACTTGTTACCAGCTCTGACGAGCATGTGTATTA	IWGSC RefSeq v1.0 chromosome 1D only	99.5	201	1	0	1	201	423257825	423258025	3e-100	366
297		C4	IAAV4569	79.071	SNP 90K	TGCATCAGCAAATACCCAGTACATATGGTCAGCACATGTTGCAACAACCAATGTTTCATCCAGGTGGGAATCCACAAAATTCTTTCTTTACAGGTCAACAACAGCAGCAATTACCCAACCAGCCACCACCATTGCCGAATCAGCCACCACCACAGCTATACCAGGCTAATTCACATGTGAGCTCGCACTACAATTCCCAAA	IWGSC RefSeq v1.0 chromosome 1D only	98.18	110	2	0	56	165	426169682	426169791	6e-48	193
298		C4	IAAV2396	79.071	SNP 90K	TGATTCTGACGGTATTACCAATACATCGAGAGCGGTAAGTCAGGCAACATCAAGCTCCCAGATATCTGACGCCACTGGCAAAAGACCGCAGGTTGTAGGCAAGGATAGCCAACCATTGGCTTCTGGTACATCAATGCAGCATGGAACACATGTTGCTAGTGTGGCAATTTCACCAATTGAAATGGTCCAGTCCGTCTTTGT	IWGSC RefSeq v1.0 chromosome 1D only	100	201	0	0	1	201	423267470	423267670	7e-102	372
299		C4	Ra_c31540_407	79.071	SNP 90K	AAATACCCAATAGAGACCCCTAATGTAAAACTGGAGAGGCTTGAACTTCTAACTGTTACTGGTCCATCCAGCTGGTCAGAAAACATACCCGAGAAGAACAC	IWGSC RefSeq v1.0 chromosome 1D only	98.84	86	1	0	16	101	423921081	423921166	1e-36	154
300		C4	RAC875_c110829_461	79.071	SNP 90K	CTATAGTTAAGTCCGGCACATTAGTTAGTGGACAATACATTGTTGTGGGTTCAGAGTGGGGAAGAATTAGATCACTTAGAGACACGGCAGGGAAAGTAACA	IWGSC RefSeq v1.0 chromosome 1D only	99.01	101	1	0	1	101	423859259	423859159	6e-45	182
301		C4	CAP7_c9557_164	79.071	SNP 90K	ACTTTCAAAGTTGACAGACATTACATCAAGGGGTCACACAGCGCATATCATGGAACAGAGCAGGCCACACACTGCACATGAATAGCCAGGCACAGATACCT	IWGSC RefSeq v1.0 chromosome 1D only	98.02	101	1	1	1	101	423035496	423035595	1e-42	174
302		C4	wsnp_Ex_c29613_38622101	79.071	SNP 90K	CGTGGTCTGGTGATTGCTCCCAAGGATTACTCCACAAAATACCGTTACTGAGGTATCTGTGCCTGGCTATTCATGTGCAGTGTGTGGCCTGCTCTGTTCCATGATATGCGCTGTGTGACCCTTGATGTAATGTCTGTCAACTTTGAAAGTGTCGTAACTATGTATTTGTATCTTGAATATCAACATGTCATAAACCTGTAA	IWGSC RefSeq v1.0 chromosome 1D only	99.5	201	1	0	1	201	423035645	423035445	3e-100	366
303		C4	RFL_Contig651_953	79.071	SNP 90K	ATGGTACTTCAAATACTGTTTCTCGGCCCCTCAAATCTTCTGGAGCCGAATGCGAGCTTCGCTCAAATGTCTCAGAAACTGATCGTCTCACCAATCGTGAA	IWGSC RefSeq v1.0 chromosome 1D only	100	101	0	0	1	101	424989163	424989263	1e-46	187
304		C4	Ra_c11906_1480	79.071	SNP 90K	GGCGTCGGTCCAATAAGTGAACATGACATTGATCTGGCACAAGCATGCCGAGCATGCATAGTTGGTTTCAACATTCGCGATCCACCGAGTGCGATTACTCT	IWGSC RefSeq v1.0 chromosome 1D only	98.02	101	2	0	1	101	423858623	423858523	3e-43	176
305		C4	Ra_c11906_1417	79.071	SNP 90K	GCAGTTACGGATGCCTTAAGAAGTCTTAATAGCCCACAGGTGTTTGTGAATGTTGTTCATGTCGGCGTCGGTCCAATAAGTGAACATGACATTGATCTGGC	IWGSC RefSeq v1.0 chromosome 1D only	97.78	45	1	0	1	45	423858903	423858859	8e-14	78.7
306		C4	D_contig00124_75	79.071	SNP 90K	AGGACGGGGGTAGAAACTTCCCTTCCCTTTTTGAACGACTGGATAGAGACTACACCTACTACGTACGCACGCCGTAGACCAAGAGGACTACGTATATTCTTGCACTGTTTAAAAATGACGCAGGAAAACGAGTCAGCTACATGATCAAAGGATTACGCTCAAGCGTATGTAGCTTTGTTTCGTTCATTTTCCTCTTCATT	IWGSC RefSeq v1.0 chromosome 1D only	100	200	0	0	1	200	425562094	425562293	3e-101	370
307		C4	Ra_c27073_507	79.071	SNP 90K	ATATCTATGCTTGTACTCCGAAGTCATCATTAATGGTCTCGGTTGCTTTGAGTGGATTCGCTGATTTGGCTTGGCTTTGGTAGCTCGTCTGAAAATTGGTT	IWGSC RefSeq v1.0 chromosome 1D only	99.01	101	1	0	1	101	423270093	423270193	6e-45	182
308		C4	Excalibur_rep_c103577_181	79.344	SNP 90K	TATACTATTGGCAGGAGAAATATTATGAACTCTAACTCAGACATGATCGATGATACCAAAATGCATAGAGGTCCATCGCGAACAGCCAGATCAACTCTCAC	IWGSC RefSeq v1.0 chromosome 1D only	98.41	63	1	0	1	63	432708003	432707941	8e-24	111
309		C4	RAC875_c5341_106	79.344	SNP 90K	GTTTGATCGTAATACATGAAGCTCAAATTCTTTAACTTTGGTGGCTAATTTTTCTTCCATTTGCTTTGTCTTTATTTCAAACTGATCAAGTTGTTGCTTAT	IWGSC RefSeq v1.0 chromosome 1D only	100	101	0	0	1	101	432711199	432711299	1e-46	187
310		C4	RAC875_c55026_311	79.344	SNP 90K	AGCATGCCAAATAATTTTAGTTCCAATGAGACATCGCTGATCACATTAAATCAAAAGAGACAACTATCAGACCCTCTGAGTTATGCTGAGGTGAATGCAGA	IWGSC RefSeq v1.0 chromosome 1D only	100	101	0	0	1	101	432708207	432708107	1e-46	187
311		C4	wsnp_Ku_c40309_48558476	79.776	SNP 90K	AGGCGACTCTTTCAGATCTCCTCGGGGACGAGGCCTCTTCTTCGCTGGTTGCCAAGCTGGCCAATGACGGCTCTGGCATTGGAGCTGCTCTCCTCGCCGCTTCGCACTCCCAGTACGCTGATATCTACTAGTCTTCTTGGTAACGAGCCCGGTGGATGGATTGAACCCAGAGTGTAGCAATCTCTTCTCTTCCTTTTTTTC	IWGSC RefSeq v1.0 chromosome 1D only	100	201	0	0	1	201	433212869	433213069	7e-102	372
312		C4	RFL_Contig4705_3207	79.776	SNP 90K	AGTCGCCGGAAACAACTCTCCGACGCCGCTGACGGCAAGGGTAGCTTCGATGATGTCGTCTGACAAAATATAGTTGTAAGGTACAGTAGTACTGTAACTAG	IWGSC RefSeq v1.0 chromosome 1D only	100	101	0	0	1	101	433213678	433213578	1e-46	187
313		C4	Ra_c21472_1369	79.776	SNP 90K	CCCAGAGTGTAGCAGCCTCTTCTCTTCCTTTTTTTCTTTTCTTTTCCCTTTGAACGTTCCTAATCGCCTGGTGGTGGAATTTTACCTTCTTCGGCTATTCT	IWGSC RefSeq v1.0 chromosome 1D only	96.08	102	3	1	1	101	433213034	433213135	6e-40	165
314		C4	IAAV3490	79.776	SNP 90K	TGGCGCTATGCTAGCTACATCCCGCTGCAGACGCACCGGAGAGTGTCCGCAGAATAGCCGAAGAAGGTAAAATTCCACCACCAGGCGATTAGGAACGTTCAAAGGGAAAAGAAAAGAAAAAAGGAAGAGAAGAGATTGCTACACTCTGGGTTCAATCCATCCACCGGGCTCGTTACCAAGAAGACTAGTAGATATCAGCGT	IWGSC RefSeq v1.0 chromosome 1D only	98.52	203	1	2	1	201	433213185	433212983	2e-97	357
315		C4	IACX574	79.776	SNP 90K	GGTTCCTATGAAGGTGTAGGTTAGTCAGAACTCATAAGACATTCTCGGACACCTTGTGAGTTGCATAAACTTGACATCAGTAATGCAAAACTCACCTGCATCAGGACCAAGACGTCAATTG	IWGSC RefSeq v1.0 chromosome 1D only	100	121	0	0	1	121	433252911	433252791	1e-57	224
316		C4	wsnp_Ex_rep_c111610_93458148	79.776	SNP 90K	TCAGGATGCCATATATGCCAGCAGCGGCCAAGCGTGCGCCGCGCTCTGCAACGATGTCACATATGTGACGAGTAATGTATCTTACTTCCAGGGAAGTATCTGCAACCCCAACGATATCCTTTAGCTTACTTCCCAGAATTTTAAGGTCATGTGATGCATCGTGGTGCATGGCAGACATATCTGGGGTCCTAAGTACGAATG	IWGSC RefSeq v1.0 chromosome 1D only	100	107	0	0	1	107	433212757	433212651	1e-49	198
317		C4	BobWhite_c22710_152	79.986	SNP 90K	TTATGAGATCACAGGCCTTTAGAAGCTGGATCTCCCTTCGTAGGCGATACAAAACCCCATTAATCTCCAGCAATTTTTGTCTCACAGGTTCCGATACTGGA	IWGSC RefSeq v1.0 chromosome 1D only	99.01	101	1	0	1	101	432795340	432795240	6e-45	182
318		C4	RAC875_c10083_154	79.986	SNP 90K	GGTGCATTTGCACAGCTAGCTGCATCTAGGAGCTGCCGGCTGCATACTTCTTCACCAGTTATGAGCTTGGATGTGTCACCAATGAAACAACAGGGCCATAT	IWGSC RefSeq v1.0 chromosome 1D only	100	101	0	0	1	101	432794468	432794568	1e-46	187
319		C4	RAC875_c35777_484	79.986	SNP 90K	TGGTAGCCAGTGAAGTTCCTGGGAGACTAATAACCACCCTCTTCTTGGCCATGTTGTGTGTACTGTCGTTTGTGTGCTTGCGTAGTCCGTTTCAGAAATTT	IWGSC RefSeq v1.0 chromosome 1D only	96.97	99	3	0	1	99	432796361	432796459	2e-40	167
320		C4	D_contig20248_176	79.986	SNP 90K	CAAAGAATTTCAAGATTATGGCCATTACTCTATTCTGACATGTATGTTAATTATGGCAGTCCGAAATAGCAAAACACAGCGATGTGGTGGTGATGTCTAGCGATGGGCCTCTTGGTACTTACGTTAACAATCATGGGTACGTGCATGCAACGATTACTGTGAACAATGCAATGGGGCTTGCTCTCGAGGGGGATCCCACAGAAGAACACAGCTGGTTTCCAGGGTATGAGCCTTCTTTCACGACTCCTTG	IWGSC RefSeq v1.0 chromosome 1D only	100	250	0	0	1	250	432795653	432795902	5e-129	462
321	4B-1	C5	D-3022151	76.217	GBS1.0-DArT	TGCAGGTTCCTAATCCTTCCCTTTCTTCTTCTGTTTTCGACCGAGATCGGAAGAGCGGTTCAGCAGGAA	IWGSC RefSeq v1.0 chromosome 4B only	100	44	0	0	1	44	25830709	25830752	5e-15	82.4
322		C5	S-1040960	79.037	GBS1.0-SNP	TGCAGCTTCGCGTCGCCCCTCTCTGGTGTCACGACGACCAAGCACAAGCACAAGCACAAGCACAGACGG	IWGSC RefSeq v1.0 chromosome 4B only	No blast hit
323		C5	D-1083795	79.607	GBS1.0-DArT	TGCAGCACAGAGAACACTTAACCCGCGTGCATCATCACCGCCAGCCAGCCGAGATCGGAAGAGCGGTTC	IWGSC RefSeq v1.0 chromosome 4B only	100	51	0	0	1	51	30864704	30864754	6e-19	95.3
324	4B-1	C6	D-4008856	82.28	GBS1.0-DArT	TGCAGCTGGCGCTGGGAAGGATGCTGGGCTCGTAGCTGGCGCGCCGAGATCGGAAGAGCGGTTCAGCAG	IWGSC RefSeq v1.0 chromosome 4B only	97.83	46	1	0	1	46	37503144	37503189	2e-14	80.5
325		C6	D-1138250	84.705	GBS1.0-DArT	TGCAGTAGTAAGTCACCATCAACAAATCACGAATCAATCCTGTAGTAACCCGAGATCGGAAGAGCGGTT	IWGSC RefSeq v1.0 chromosome 4B only	100	52	0	0	1	52	51849518	51849569	2e-19	97.1
326		C6	D-3943712	88.779	GBS1.0-DArT	TGCAGCTCGCCCTTGCCGAGTTCGGAAGAGCGGTTCAGCAGGAATGCCGAGACCGATCTCGTATGCCGT	IWGSC RefSeq v1.0 chromosome 4B only	No blast hit
327	4B-1	C7	D-3024409	91.368	GBS1.0-DArT	TGCAGTTTTGCATACTAATTAATTGGCCCACTGAACCTCATACCGAGATCGGAAGAGCGGTTCAGCAGG	IWGSC RefSeq v1.0 chromosome 4B only	100	45	0	0	1	45	394548925	394548881	1e-15	84.2
328		C7	D-1380792	92.353	GBS1.0-DArT	TGCAGCGAACGAATCTTCTCTTGAACCATATTCAGATGGAAAAAATCACGCGCCCAGACAAGAAACAAC	IWGSC RefSeq v1.0 chromosome 4B only	100	69	0	0	1	69	419519989	419519921	6e-29	128
329		C7	D-1094306	94.254	GBS1.0-DArT	TGCAGCACGGCGAAGAGCGAGCGCCTCAGCCAACTCCGTGGACGAGACTCCCGAGATCGGAAGAGCGGT	IWGSC RefSeq v1.0 chromosome 4B only	100	53	0	0	1	53	453508353	453508301	5e-20	99
330		C7	S-1023961	98.754	GBS1.0-SNP	TGCAGGTCGTGTAGGCGGCAGCATACATGGTGATTCTCTGCTGTAACAACTTGTAATGCAAGGTCTTTG	IWGSC RefSeq v1.0 chromosome 4B only	98.55	69	1	0	1	69	526935193	526935261	3e-27	122
331	5D-1	C8	S-3028008	26.135	GBS1.0-SNP	TGCAGCGGCCGCCATCACCAATGCCACGGTGCCCCCGCTGACCGAGATCGGAAGAGCGGTTCAGCAGGA	IWGSC RefSeq v1.0 chromosome 5D only	97.73	44	1	0	1	44	42726373	42726416	2e-13	76.8
332		C8	S-1055033	26.981	GBS1.0-SNP	TGCAGGAGTGGAAGATTGCGCCGACGGTGCTCACCCTGTGCGAGCACCTGTTTGTGAGCTTCGCGGTGC	IWGSC RefSeq v1.0 chromosome 5D only	100	69	0	0	1	69	73748364	73748296	5e-29	128
333		C8	D-4329475	27.575	GBS1.0-DArT	TGCAGTAGGATTTTGGCCCAGCGCAGTATCTGCGGGGTTACGGTTCTGGGATGGGCCGAGATCGGAAGA	IWGSC RefSeq v1.0 chromosome 5D only	100	58	0	0	1	58	129647607	129647550	7e-23	108
334		C8	S-982589	28.013	GBS1.0-SNP	TGCAGATAGATAATGATTCAGATAGATAACTTTCATTGCAGTGGATGATGGTTCAGTTCAGTACGGAAC	IWGSC RefSeq v1.0 chromosome 5D only	No blast hit
335		C8	S-1052739	28.338	GBS1.0-SNP	TGCAGAATTACAATTGCGGAGGAGGGATCGGAAATTACCCTCAAGGGCCCATGGAGATTGCCCCAGCAG	IWGSC RefSeq v1.0 chromosome 5D only	98.55	69	0	1	1	69	414381112	414381179	8e-27	121
336		C8	D-3950436	28.516	GBS1.0-DArT	TGCAGCTACTCCCAGAAGCAAAATTATTGGCTACTGCTTCCGAGATCGGAAGAGCGGTTCAGCAGGAAT	IWGSC RefSeq v1.0 chromosome 5D only	97.62	42	1	0	1	42	51931007	51931048	2e-12	73.1
337		C8	D-1687765	28.74	GBS1.0-DArT	TGCAGATAAAGAAAGGGGCCTTACGCCTTGGATTTGAGAGAAGAGGTTCTGGAAGAAGCGAGGCACGAT	IWGSC RefSeq v1.0 chromosome 5D only	100	69	0	0	1	69	43909659	43909591	5e-29	128
338		C8	D-3957770	28.92	GBS1.0-DArT	TGCAGATCCTTTGCCAGTGCGAGGTCATTCCTCTCCCGAGATCGGAAGAGCGGTTCAGCAGGAATGCCG	IWGSC RefSeq v1.0 chromosome 5D only	No blast hit
339		C8	D-1093413	29.184	GBS1.0-DArT	TGCAGCCCACTCCGCGTAGGGAGTGTCGTCGTAGAAGTACGAGGGCGCCATCCCGTCGTCATCCGAGAT	IWGSC RefSeq v1.0 chromosome 5D only	100	65	0	0	1	65	46082166	46082230	8e-27	121
340		C8	D-1099270	29.396	GBS1.0-DArT	TGCAGCGGTTCTTTTCCTTTCGGATGATGCTTCAGATAGTGTAGTTCAATGATGCAATGGCCGAGATCG	IWGSC RefSeq v1.0 chromosome 5D only	100	63	0	0	1	63	45500744	45500682	1e-25	117
341		C8	D-1410013	29.575	GBS1.0-DArT	TGCAGTAGGAGTAGGAGTGAGCGAGGCACGCCGAGCGTATAGTGCACCGAGATCGGAAGAGCGGGTCAG	IWGSC RefSeq v1.0 chromosome 5D only	100	49	0	0	1	49	44167606	44167558	7e-18	91.6
342		C8	D-1081493	29.679	GBS1.0-DArT	TGCAGTATTCGTTGATGTAGATGAAAGCTTTGTTGATCAGGAAGGATATTGCTGGAACTGCCACAGACT	IWGSC RefSeq v1.0 chromosome 5D only	98.55	69	1	0	1	69	43735679	43735611	2e-27	122
343		C8	D-2330076	29.791	GBS1.0-DArT	TGCAGCGTCCAGGGGCTGCATTGCGTCGAGCACCACCCGCATTTCCAGCAGCCGAGATCGGAAGAGCGG	IWGSC RefSeq v1.0 chromosome 5D only	98.15	54	1	0	1	54	45478484	45478431	5e-19	95.3
344		C8	S-1018432	29.791	GBS1.0-SNP	TGCAGTCCAGAAGCAAATGACTAGGCTTTACAGTTGGCAGGTACAACGGAAGGTGTTTCTCGTTGTAGC	IWGSC RefSeq v1.0 chromosome 5D only	100	69	0	0	1	69	43967754	43967686	5e-29	128
345		C8	S-1077401	29.861	GBS1.0-SNP	TGCAGTCCACAGTACCCGCTGCCCATGTGCCAGGACAGAAGTCTACAGTAGCCAACAGCCCAACACATC	IWGSC RefSeq v1.0 chromosome 5D only	100	69	0	0	1	69	47280553	47280621	5e-29	128
346		C8	S-1058870	29.861	GBS1.0-SNP	TGCAGTTTAGAGGTAGCGGTGCAATCTTCTTCAGTTATCCCTGGACTGCTGGACACTTGACAGGTCGTG	IWGSC RefSeq v1.0 chromosome 5D only	100	69	0	0	1	69	46335382	46335314	5e-29	128
347		C8	S-1217801	29.861	GBS1.0-SNP	TGCAGACCAGCGACCATCCCACTAAGCATTTTCCACGTGAAGCAGAGCTCTCACCGAGATCGGAAGAGC	IWGSC RefSeq v1.0 chromosome 5D only	100	56	0	0	1	56	47852592	47852647	8e-22	104
348		C8	S-3020488	29.869	GBS1.0-SNP	TGCAGTTTCAGTCCCTTGTTCCCCTTGCTGAGTAATAGCCAGTACCGAGATCGGAAGAGCGGTTCAGCA	IWGSC RefSeq v1.0 chromosome 5D only	100	47	0	0	1	47	47035989	47035943	9e-17	87.9
349		C8	D-1063652	29.869	GBS1.0-DArT	TGCAGCTCTGCCTGACAAATAAAGGCAAAAGAAAAACCTAAATTATAAAAAGTGCAGCTGAACTTTTTT	IWGSC RefSeq v1.0 chromosome 5D only	100	69	0	0	1	69	47280549	47280481	5e-29	128
350		C8	S-1118234	29.927	GBS1.0-SNP	TGCAGACAGCATAGATATGGTGATCTGTAGGCTTTGTTGGGATGGACGATTGGATGATGCATGCCCGAG	IWGSC RefSeq v1.0 chromosome 5D only	98.51	67	1	0	1	67	45599270	45599204	3e-26	119
351		C8	D-1090030	29.927	GBS1.0-DArT	TGCAGTGGACTAGGACCGTTCGTCGTGAACACGACGAACATGGCATTCACGGATTTTGCCATCCTGATG	IWGSC RefSeq v1.0 chromosome 5D only	100	69	0	0	1	69	45257582	45257650	5e-29	128
352		C8	S-1209552	29.988	GBS1.0-SNP	TGCAGCTCGTAGCTAGACTTGCACGCACGAACGTGGTACAGTATGCCACACGCGCGTGCCGTCGCTCCT	IWGSC RefSeq v1.0 chromosome 5D only	100	69	0	0	1	69	45666346	45666414	5e-29	128
353		C8	S-1128565	30.374	GBS1.0-SNP	TGCAGCGGACACCGAGTGCACGAATCAAGTTGGGCCTTAGTCTACGAGTCTTCTGGGCCGAGATCGGAA	IWGSC RefSeq v1.0 chromosome 5D only	100	60	0	0	1	60	58126503	58126562	5e-24	111
354		C8	D-3028859	30.625	GBS1.0-DArT	TGCAGCTGATTCGCACACCCGCTGGCCCGCACACCTCCGAGATCGGAAGAGCGGTTCAGCAGGAATGCC	IWGSC RefSeq v1.0 chromosome 5D only	100	39	0	0	1	39	64139327	64139289	2e-12	73.1
355		C8	D-1014508	30.903	GBS1.0-DArT	TGCAGGTCCTGCTCGCACAGTGCTCCGCACGTTCCCGTGCGCCCCGCCGCTCCGCCAGCATGGCTCCCG	IWGSC RefSeq v1.0 chromosome 5D only	100	69	0	0	1	69	176676778	176676710	5e-29	128
356		C8	D-3951425	31.052	GBS1.0-DArT	TGCAGCACTCGCTGTCTCTGTGCGTCGCGACCTCACGAGCCGCCCGAGATCGGAAGAGCGGTTCAGCAG	IWGSC RefSeq v1.0 chromosome 5D only	100	46	0	0	1	46	220005829	220005784	3e-16	86.1
357		C8	D-1862814	31.193	GBS1.0-DArT	TGCAGCTCCTCGAGGGGCACTGGCTGGCAGAGTACTAGATCGCAGGGGAGCAGGCGTCCGAGATCGGAA	IWGSC RefSeq v1.0 chromosome 5D only	100	60	0	0	1	60	101455918	101455977	5e-24	111
358		C8	D-1127407	31.307	GBS1.0-DArT	TGCAGCGCGTGATCACATTAGCACTTTCGCATGGAGAAGTGCTACTGGTCCGAGATCGGAAGAGCGGTT	IWGSC RefSeq v1.0 chromosome 5D only	100	52	0	0	1	52	133279910	133279961	1e-19	97.1
359		C8	D-4329712	31.458	GBS1.0-DArT	TGCAGATTCTCTTCCCATGGAGACGGAAAAAGAAATATCTGAACCGCCAAAGAAATATCTGTCACCATG	IWGSC RefSeq v1.0 chromosome 5D only	98.55	69	0	1	1	69	159638622	159638689	8e-27	121
360		C8	D-1075653	31.536	GBS1.0-DArT	TGCAGATTCTCTTCCCATGAGACGGAAAAAGAAATATCTGAACCGCCAAAGAAATATCTGTCACCATGC	IWGSC RefSeq v1.0 chromosome 5D only	100	69	0	0	1	69	159638622	159638690	5e-29	128
361		C8	D-3025484	31.536	GBS1.0-DArT	TGCAGCAGCATCCCCACCGCTCACTAACACGTCCCCCCTCCGAGATCGGAAGAGCGGTTCAGCAGGAAT	IWGSC RefSeq v1.0 chromosome 5D only	100	42	0	0	1	42	152743530	152743489	5e-14	78.7
362		C8	D-4329207	31.592	GBS1.0-DArT	TGCAGTACTGAGCCGCCATTGCCGGCCCATCATCGCCACCTCACCTCTGCTTCAAATCGCCATTGCTGG	IWGSC RefSeq v1.0 chromosome 5D only	100	69	0	0	1	69	118826871	118826939	5e-29	128
363		C8	D-3937363	31.68	GBS1.0-DArT	TGCAGCTCTCCCGCGTCCGCGTCGCTCGCTGCCTCGCCGAGATCGGAAGAGCGGTTCAGCAGGAATGCC	IWGSC RefSeq v1.0 chromosome 5D only	100	39	0	0	1	39	97477762	97477800	2e-12	73.1
364		C8	D-1116418	31.734	GBS1.0-DArT	TGCAGCCGTGAATCGCCAGCCCCACGACGCTGAACCGCCGCTGCGGTGACCCGCCAAGATTTGCTTTAA	IWGSC RefSeq v1.0 chromosome 5D only	100	69	0	0	1	69	176129592	176129524	5e-29	128
365		C8	D-2323329	31.765	GBS1.0-DArT	TGCAGGCCATAGAGTCGATTCACCCTAATCGTCGACCCTCTACCCGACAAGCGCCACTTAGCCCTCAGT	IWGSC RefSeq v1.0 chromosome 5D only	100	69	0	0	1	69	104147465	104147397	5e-29	128
366		C8	D-3948435	31.791	GBS1.0-DArT	TGCAGAAGGCGACTCGAACAGTTGTGGCGTTGGTCGGCTTCCGAGATCGGAAGAGCGGTTCAGCAGGAA	IWGSC RefSeq v1.0 chromosome 5D only	100	43	0	0	1	43	104147462	104147504	1e-14	80.5
367		C8	S-2313563	31.883	GBS1.0-SNP	TGCAGGCCGAGGACTCCTCCTTCTGCAAGTGGTGGCCAGGTGGCTCGATGGACGGCGACGGCGACGGGG	IWGSC RefSeq v1.0 chromosome 5D only	100	69	0	0	1	69	179720514	179720446	5e-29	128
368		C8	S-3064719	31.883	GBS1.0-SNP	TGCAGCGCCGCGGCCTTGCTCCGCGAGCCACTCAGACGCCGAGATCGGAAGAGCGGTTCAGCAGGAATG	IWGSC RefSeq v1.0 chromosome 5D only	97.56	41	1	0	1	41	65980106	65980066	9e-12	71.3
369		C8	D-1023616	31.883	GBS1.0-DArT	TGCAGGTTGTCCCTGACGTGGCTGGTTGTGTGGGGGTGTGGAGGCCAGTTGCTCCGAGATCGGAAGAGC	IWGSC RefSeq v1.0 chromosome 5D only	100	56	0	0	1	56	64139324	64139379	8e-22	104
370		C8	D-3948993	31.956	GBS1.0-DArT	TGCAGTTGGAATCCCCGTGGACCCTTAACCGAGATCGCAAGAGCGGTTCAGCAGGAATGCCGAGACCGA	IWGSC RefSeq v1.0 chromosome 5D only	No blast hit
371		C8	D-1055236	32.057	GBS1.0-DArT	TGCAGAGATATCTGGATGAGTTGATTGGTGTTAAGCTGAATAGTGATGTTGATCTAGTAAAGGGCAAAA	IWGSC RefSeq v1.0 chromosome 5D only	100	69	0	0	1	69	119890482	119890414	5e-29	128
372		C8	D-3956782	32.122	GBS1.0-DArT	TGCAGATCAGGACACTATACTTGTGCTTGCGACATGCCTGCCTGGCCGAGATCGGAAGAGCGGTTCAGC	IWGSC RefSeq v1.0 chromosome 5D only	100	48	0	0	1	48	159292782	159292735	2e-17	89.8
373		C8	D-1117581	32.191	GBS1.0-DArT	TGCAGAGCGATAACAGATGCTGGGATGCGTTTCATTGTGCGTGCCCCATGCTTGATCAATCTCACACTC	IWGSC RefSeq v1.0 chromosome 5D only	100	69	0	0	1	69	128642233	128642165	5e-29	128
374		C8	S-1062048	32.322	GBS1.0-SNP	TGCAGCTCCACCAACTCCGCTTCCGAAGTTGTGGAGTGGAGTGATACCGAACAGGGCTTAACACTGACC	IWGSC RefSeq v1.0 chromosome 5D only	98.55	69	1	0	1	69	272149074	272149006	2e-27	122
375		C8	D-1116488	32.491	GBS1.0-DArT	TGCAGACGGAGAGGGGGTCACGAGGTAGGGGATGGGGAACTCCGTGACCGAGATCGGAAGAGCGGTTCA	IWGSC RefSeq v1.0 chromosome 5D only	100	50	0	0	1	50	133320446	133320397	2e-18	93.5
376		C8	D-1108150	32.597	GBS1.0-DArT	TGCAGAACGGTTAAAACCAAGGTACTTTGGAACACTGGGGCGAGGCGAGCGCCATGGCATTGAGCGGCG	IWGSC RefSeq v1.0 chromosome 5D only	100	69	0	0	1	69	275106616	275106548	5e-29	128
377		C8	D-3025275	32.661	GBS1.0-DArT	TGCAGCTACTAAGCCGTCACCAGGCCCCCTTGTGCCTCCCCGAGATCGGAAGAGCGGTTCAGCAGGAAT	IWGSC RefSeq v1.0 chromosome 5D only	100	42	0	0	1	42	296433366	296433325	5e-14	78.7
378		C8	D-1265619	32.711	GBS1.0-DArT	TGCAGGAGCACGTACGCAGACGTTGAACTACGGCCATGGCGGCTACCTGCTCGTACAGGCGACTACGAC	IWGSC RefSeq v1.0 chromosome 5D only	100	69	0	0	1	69	296433232	296433300	5e-29	128
379		C8	D-1695705	32.857	GBS1.0-DArT	TGCAGCTCTGCTTGAGTTGCCATACGCAGCGTCGCCGAGCCACTACTTCGAAGCCGAGATCGGAAGAGC	IWGSC RefSeq v1.0 chromosome 5D only	100	56	0	0	1	56	266308160	266308215	8e-22	104
380		C8	D-1233019	32.969	GBS1.0-DArT	TGCAGCACGTCCCCCGTCCAGGTGTAGCTGTACAAGCTCGCTGGCTATTGGCGCTGTACATGCTGACAG	IWGSC RefSeq v1.0 chromosome 5D only	100	69	0	0	1	69	295078713	295078645	5e-29	128
381		C8	D-2329598	33.119	GBS1.0-DArT	TGCAGCTCTGCTTGAGTTGCCATACGCAGCGTCGCCGAGCCACTACTTCGAAGCCGGCCATGACCCGAG	IWGSC RefSeq v1.0 chromosome 5D only	100	67	0	0	1	67	266308160	266308226	7e-28	124
382		C8	D-1212319	33.348	GBS1.0-DArT	TGCAGCGGCAGGGCTGCACAATGGCACCTGCGCGCGCGCTGCACAACGACCGAGATCGGAAGAGCGGTT	IWGSC RefSeq v1.0 chromosome 5D only	No blast hit
383		C8	D-1139431	33.569	GBS1.0-DArT	TGCAGGCCCCTTTAATTTCGTGTCTTGCAGCTTTCCTCCATTGCGGCTGCGCCGAGATCGGAAGAGCGG	IWGSC RefSeq v1.0 chromosome 5D only	100	54	0	0	1	54	276269420	276269367	1e-20	100
384		C8	D-1401452	34.231	GBS1.0-DArT	TGCAGTAAACTTGATCAACTAAGTTTGATCAACAGAGAGATGCTATGGGTCAAATGTTATGTCCGAGAT	IWGSC RefSeq v1.0 chromosome 5D only	98.41	63	1	0	1	63	60777999	60777937	5e-24	111
385	6A-2	C9	wPt-731556	10.77	DArT (Wheat PstI (TaqI) V3)	TGCAGACAGGTCATAAACAAGTCATCGGCATGTTATTAAGTATTAGCAGGGCATCAGGGCATATATAAAACAACAGATTTTACTGAAAATCAAAGTCGTGGGAAAATGCCATGATGTTTGTACTAGCACAGCTATGTTCTGCAAACCGAAGTCATGTATGTAGATTACTGAAAGTTCATGCGCCGATCTCACGAAAATAAATGCATTGTTGTTTCGGAAACCAACATTTCATCAATAATCTCAAGAAAACAATGTGACAGTTCCATTGTGAGCATTAACGACTCACCCAGCCCCCAAGTTTCTATCAGTCTAATATTCGTACATAGCTAAGTGTTATTCAAAAAGAATACCGGTTAGCTGGTTTGTTTGTTCTTTACCTGTTGCATGACCTTGGAGAAC…	IWGSC RefSeq v1.0 chromosome 6A only	99.35	459	3	0	1	459	50345463	50345921	0	832
386		C9	wPt-6062	10.77	DArT (Wheat PstI (TaqI) V3)	#N/A	IWGSC RefSeq v1.0 chromosome 6A only	No blast hit
387		C9	wPt-666584	10.77	DArT (Wheat PstI (TaqI) V3)	NNNCGCCAGTGTGCTGGAATTCGCCCTTGATGGATNCAGTGCAGGGTTCTCTATAAAGGTGATCCTGGACGGCGAGGGGTGCAAGGTGTTGTGCGCTGAGTTCTCCAAGGTCATGCAACAGGTAAAGAACAAACAAACCAGCTAACCGGTATTCTTTTTGAATAACACTTAACTATGTACGAATATTAGACTGATAGAAACTTGGGGGCTGGGTGAGTCGTTAATGCTCACAATGGAACTGTCACATTGTTTTCTTGAGGTTATTGATGAAGTGTTGGTTTCCGAAACAACAATGCATTTATTTTCGTGAGATCGGCGCATGAACTTTCAGTAATCTACATACATGACTTCGGTTTGCAGAACATAGCTGTGCTAGTACAAACATCATGGCATTTTCCC…	IWGSC RefSeq v1.0 chromosome 6A only	99.35	459	3	0	40	498	50345921	50345463	0	832
388		C9	wPt-2142	10.77	DArT (Wheat PstI (TaqI) V3)	TGCAGACAGGTCATAAACAAGTCATCGGCATGTTATTAAGTATTAGCAGGGCATCAGGGCATATATAAAACAACAGATTTTATTGAAAATCAAAGTCGTGGGAAAATGCCATGATGTTTGTACTAGCACAGCTATGTTCTGCAAACCGAAGTCATATATGTAGATTACTGAAAGTTCATGCGCCGATCTCACGAAAATAAATGCATTGTTGTTTCGGAAACCAACACTTCATCAATAATCTCAAGAAAACAATGTGACAGTTCCATTGTGAGCATTAACGACTCACCCAGCCCCCAAGTTTCTATCAGTCTAATATTCGTACATAGTTAAGTGTTATTCAAAAAGAATACCGGTTAGCTGGTTTGTTTGTTCTTTACCTGTTGCATGACCTTGGAGAAC…	IWGSC RefSeq v1.0 chromosome 6A only	99.56	459	2	0	1	459	50345463	50345921	0	837
389		C9	wPt-742658	10.77	DArT (Wheat PstI (TaqI) V3)	TGCAGACAGGTCATAAACAAGTCATCGGCATGTTATTAAGTATTAGCAGGGCATCAGGGCATATATAAAACAACAGATTTTATTGAAAATCAAAGTCGTGGGAAAATGCCATGATGTTTGTACTAGCACAGCTATGTTCTGCAAACCGAAGTCATGTATGTAGATTACTGAAAGTTCATGCGCCGATCTCACGAAAATAAATGCATTGTTGTTTCGGAAACCAACATTTCATCAATAATCTCAAGAAAACAATGTGACAGTTCCATTGTGAGCATTAACGACTCACCCAGCCCCCAAGTTTCTATCAGTCTAATATTCGTACATAGTTAAGTGTTATTCAAAAAGAATACCGGTTAGCTGGTTTGTTTGTTCTTTACCTGTTGCATGACCTTGGAGAAC…	IWGSC RefSeq v1.0 chromosome 6A only	100	459	0	0	1	459	50345463	50345921	0	848
390		C9	wPt-671997	10.77	DArT (Wheat PstI (TaqI) V3)	#N/A	IWGSC RefSeq v1.0 chromosome 6A only	No blast hit
391		C9	wPt-730851	10.77	DArT (Wheat PstI (TaqI) V3)	TGCAGGGTTCTCTATAAAGGTGATCCTGGACGGCGAGGGGTGCAAGGCATTGTGCGCTGAGTTCTCCAAGGTCATGCAACAGGTAAAGAACAAACAAACCAGCTAACCGGTATTCTTTTTGAATAACACTTAACTATGTACGAATATTAGACTGATAGAAACTTGGGGGCTGGGTGAGTCGTTAATGCTCACAATGGAACTGTCACATTGTTTTCTTGAGATTATTGATGAAATGTTGGTTTCCGAAACAACAATGCATTTATTTTCGTGAGATCGGCGCATGAACTTTCAGTAATCTACATACATGACTTCGGTTTGCAGAACATAGCTGTGCTAGTACAAACATCATGGCATTTTCCCACGACTTTGATTTTCAGTAAAATCTGTTGTTTTATATAT…	IWGSC RefSeq v1.0 chromosome 6A only	99.56	459	2	0	1	459	50345921	50345463	0	837
392		C9	wPt-671512	10.77	DArT (Wheat PstI (TaqI) V3)	TGCAGACAGGTCATAAACAAGTCATCGGCATGTTATTAAGTATTAGCAGGGCATCAGGGCATATATAAAACAACAGATTTTATTGAAAATCAAAGTCGTGGGAAAATGCCATGATGTTTGTACTAGCACAGCTATGTTCTGCAAACCGAAGTCATGTATGTAGATTACTGAAAGTTCATGCGCCGATCTCACGAAAATAAATGCATTGTTGTTTCGGAAACCAACATTTCATCAGTAATCTCAAGAAAACAATGTGACAGTTCCATTGTGAGCATTAACGACTCACCCAGCCCCCAAGTTTCTATCAGTCTAATATTCGTACATAGTTAAGTGTTATTCAAAAAGAATACCGGTTAGCTGGTTTGTTTGTTCTTTACCTGTTGCATGACCTTGGAGAAC…	IWGSC RefSeq v1.0 chromosome 6A only	99.78	459	1	0	1	459	50345463	50345921	0	843
393		C9	wPt-732855	10.77	DArT (Wheat PstI (TaqI) V3)	TGCAGGGTTCTCTATAAAGGTGATCCTGGACGGCGAGGGGTGCAAGGCATTGTGCGCTGAGTTCTCCAAGGTCATGCAACAGGTAAAGAACAAACAAACCAGCTAACCGGTATTCTTTTTGAATAACACTTAACTATGTACGAATATTAGACTGATAGAAACTTGGGGGCTGGGTGAGTCGTTAATGCTCACAATGGAACTGTCACATTGTTTTCTTGAGATTATTGATGAAATATTGGTTTCCGAAACAACAATGCATTTATTTTCGTGAGATCGGCGCATGAACTTTCAGTAATCTACATACATGACTTCGGTTTGCAGAACATAGCTGTGCTAGTACAAACATCATGGCATTTTCCCACGACTTTGATTTTCAGTAAAATCTGTTGTTTTATATAT…	IWGSC RefSeq v1.0 chromosome 6A only	99.35	459	3	0	1	459	50345921	50345463	0	832
394		C9	D-1375327	10.875	GBS1.0-DArT	TGCAGTGGCGCGGCGTAACTTGGTGGAGAGAAGACCGAGCTCCTGGGCACGCCGAGATCGGAAGAGCGG	IWGSC RefSeq v1.0 chromosome 6A only	No blast hit
395		C9	wPt-731531	11.433	DArT (Wheat PstI (TaqI) V3)	TGCAGACAGGTCATAAACAAGTCATCGGCATGTTATTAAGTATTAGCAGGGCATCAGGGCATATATAAAACAACAGATTTTACTGAAAATCAAAGTCGTGGGAAGATGCCATGATGTTTGTACTAGCACAGCTATGTTCTGCAAACCGAAGTCATGTATGTAGATTACTGAAAGTTCATGCGCCGATCTCACGAAAATAAATGCATTGTTGTTTCGGAAACCAACATTTCATCAATAATCTCAAGAAAACAATGTGACAGTTCCATTGTGAGCATTAACGACTCACCCAGCCCCCAAGTTTCTATCAGTCTAATATTCGTACATAGTTAAGTGTTATTCAAAAAGAATACCGGTTAGCTGGTTTGTTTGTTCTTTACCTGTTGCATGACCTTGGAGAAC…	IWGSC RefSeq v1.0 chromosome 6A only	99.35	459	3	0	1	459	50345463	50345921	0	832
396		C9	S-3023657	11.718	GBS1.0-SNP	TGCAGAGCATCATCCTTGGGCAGGTACGACAGCACATGCCGAGATCGGAAGAGCGGTTCAGCAGGAATG	IWGSC RefSeq v1.0 chromosome 6A only	No blast hit
397		C9	D-1250404	11.967	GBS1.0-DArT	TGCAGTGGAGAGCTTTGGTGGTGGCGGCAGGGTCTGCATCATGGCTAGGGGCTACCCGAGATCGGAAGA	IWGSC RefSeq v1.0 chromosome 6A only	98.28	58	1	0	1	58	37416237	37416294	3e-21	102
398		C9	D-3952327	12.15	GBS1.0-DArT	TGCAGAAGAATTTGCAGAACATGTACGCAGACTATATCCGAGATCGGAAGAGCGGTTCAGCAGGAATGC	IWGSC RefSeq v1.0 chromosome 6A only	No blast hit
399	6A-2	C10	D-1074651	20.19	GBS1.0-DArT	TGCAGACCACTTTTCTCACACGCGGACACGCCACTTTTCTCGTGCTGTTCAAGGCAAAAGAAAGGCTTA	IWGSC RefSeq v1.0 chromosome 6A only	100	69	0	0	1	69	38771155	38771223	6e-29	128
400		C10	D-3960091	20.267	GBS1.0-DArT	TGCAGCAGAAATTTCTTGACCTCGCCGAGATCGGAAAAGCGGTTCAGCAGGAATGCCGAGACCGATCTC	IWGSC RefSeq v1.0 chromosome 6A only	No blast hit
401		C10	D-3950572	20.267	GBS1.0-DArT	TGCAGGTGCTCTGCTCCCACAAGTCCGAGATTGGAAGAGCGGTTCAGCAGGAATGCCGAGACCGATCTC	IWGSC RefSeq v1.0 chromosome 6A only	No blast hit
402		C10	D-3959935	20.267	GBS1.0-DArT	TGCAGGTCTGCACTGTCCGAGATCGTAAGAGCGGTTCAGCAGGAATGCCGAGACCGATCTCGTATGCCG	IWGSC RefSeq v1.0 chromosome 6A only	No blast hit
403		C10	D-3024394	20.267	GBS1.0-DArT	TGCAGCTGTCGGGAATCAGGATAGGATTTGTTGATGTCACCGAGATCGGAAGAGCGGTTCAGCAGGAAT	IWGSC RefSeq v1.0 chromosome 6A only	100	42	0	0	1	42	39130087	39130046	6e-14	78.7
404		C10	S-1023970	20.267	GBS1.0-SNP	TGCAGGTAGAAGATGACGTGCCGCCCGTTGGTGCACACGCTCAGCGCGGCGCCGTCCATGTCGTGCCGA	IWGSC RefSeq v1.0 chromosome 6A only	100	68	0	0	1	68	38724043	38723976	2e-28	126
405		C10	S-1023970	20.267	GBS1.0-SNP	TGCAGGTAGAAGATGACGTGCCGCCCGTTGGTGCACACGCTCAGCGCGGCGCCGTCCATGTCGTGCCGA	IWGSC RefSeq v1.0 chromosome 6A only	100	68	0	0	1	68	38724043	38723976	2e-28	126
406		C10	D-1151081	20.442	GBS1.0-DArT	TGCAGCGGAAATTCACTGATGCATCCCTGTGGCTGCACCTTCTCTGTGCACGAAGGATATCTTGGCCAG	IWGSC RefSeq v1.0 chromosome 6A only	95.38	65	3	0	1	65	49106166	49106102	9e-22	104
407		C10	D-1125879	20.523	GBS1.0-DArT	TGCAGTTTCTTGCGGGTTCTTTTTTTCGTTTCTTCTGTGGTTTCTTGCTTCCGAGATCGGAAGAGCGGT	IWGSC RefSeq v1.0 chromosome 6A only	No blast hit
408		C10	D-1112857	20.658	GBS1.0-DArT	TGCAGAAAGATATGGTCTCCAAAGCCTCAAGTCAGTCTGTGAAGAGAAGTTGACCGAATTGATTTGCAA	IWGSC RefSeq v1.0 chromosome 6A only	100	69	0	0	1	69	51398024	51398092	6e-29	128
409		C10	D-1160022	21.029	GBS1.0-DArT	TGCAGAAAAAATATAAACATATACTGTGCTAGCATATTGGAAGGGAATCACGCTACATTTCCTTTTCTG	IWGSC RefSeq v1.0 chromosome 6A only	97.1	69	1	1	1	69	38770638	38770571	4e-25	115
410		C10	S-3064900	21.029	GBS1.0-SNP	TGCAGCCGCACGATGTAGTCGATCGTGTCCCCGAGGATTGACGCCCGAGATCGGAAGAGCGGTTCAGCA	IWGSC RefSeq v1.0 chromosome 6A only	100	47	0	0	1	47	39002445	39002399	9e-17	87.9
411		C10	D-4004202	21.029	GBS1.0-DArT	TGCAGAGGAGCCGTGCGGACGGCGCCGAGATCCGAAGAGCGGTTCAGCAGGAATGCCGAGACCGATCTC	IWGSC RefSeq v1.0 chromosome 6A only	No blast hit
412		C10	D-4018315	21.133	GBS1.0-DArT	TGCAGCCGCAGCCACCGCGCCGCTTCGCCCCTGTCCGCCGCCCGAGATCGGAAGAGCGGTTCAGCAGGA	IWGSC RefSeq v1.0 chromosome 6A only	No blast hit
413		C10	D-1124217	21.189	GBS1.0-DArT	TGCAGGTAGAAGATGACGTGCCGCCTGTCGGTGCACACGCTCAGGGCGGCGCCGCCCATGTCGTGCCGA	IWGSC RefSeq v1.0 chromosome 6A only	No blast hit
414		C10	D-3957065	21.434	GBS1.0-DArT	TGCAGTGCGCGTGGCCGAGCTGCCCTGCCTTGTTCGACCGCCGAGATCGGAAGAGCGGTTCAGCAGGAA	IWGSC RefSeq v1.0 chromosome 6A only	97.67	43	1	0	1	43	50671075	50671117	7e-13	75
415		C10	D-1306641	21.609	GBS1.0-DArT	TGCAGCTGCTGCCGCTGGCTTCTACTCCAGCGCGGCTGTACCAACTAGGACGGATCAACCAAGCCGCGA	IWGSC RefSeq v1.0 chromosome 6A only	100	66	0	0	1	66	49106163	49106228	3e-27	122
416		C10	D-3023500	21.609	GBS1.0-DArT	TGCAGCCTACAGCTCCAAGCCCGTCGATGTTCTTGCCCACCCGAGATCGGAAGAGCGGTTCAGCAGGAA	IWGSC RefSeq v1.0 chromosome 6A only	100	43	0	0	1	43	49111530	49111488	2e-14	80.5
417		C10	D-1238392	21.609	GBS1.0-DArT	TGCAGCTTGCACTATAGGCGTTGTCAGCAGCTCCTCCAAGCCAACCCCCATCCCGTGCTCCTGGCCACC	IWGSC RefSeq v1.0 chromosome 6A only	100	69	0	0	1	69	49110792	49110860	6e-29	128
418		C10	D-990125	21.794	GBS1.0-DArT	TGCAGATACTCCCAATTCAGCTTAAATTTGCGTTGTCCAACAGTTCCCAGCAGGTTGTTGAAGTGGTCC	IWGSC RefSeq v1.0 chromosome 6A only	100	69	0	0	1	69	49108958	49109026	6e-29	128
419		C10	D-3950724	21.901	GBS1.0-DArT	TGCAGCGAAGGAACATTACGCGAATCGCGTACGTGGGCCGAGATCGGAAGAGCGGTTCAGCAGGAATGC	IWGSC RefSeq v1.0 chromosome 6A only	100	40	0	0	1	40	49550479	49550518	7e-13	75
420		C10	D-1095649	24.661	GBS1.0-DArT	TGCAGCGTCAGAGGAAGGAAGCGGCATGGTGGCGAGGGACCTCCCAGGGAGCAGCCGAGGATGGGCTTG	IWGSC RefSeq v1.0 chromosome 6A only	100	69	0	0	1	69	58221289	58221221	6e-29	128
421		C10	D-1086642	26.166	GBS1.0-DArT	TGCAGCGGCGAGACAACGGAAGATAGGAGGAGGAGGAGGGGCGGCGGCGAGGCGGCGGCTCACGTACCG	IWGSC RefSeq v1.0 chromosome 6A only	100	69	0	0	1	69	77889469	77889401	6e-29	128
422		C10	S-3952239	26.263	GBS1.0-SNP	TGCAGAGGATGAAGCCGTCCAAAAGTGTGGGAGGCCACGCCGCCGAGATCGGAAGAGCGGTTCAGCAGG	IWGSC RefSeq v1.0 chromosome 6A only	100	45	0	0	1	45	54865234	54865278	1e-15	84.2
423		C10	D-1406086	26.46	GBS1.0-DArT	TGCAGTGGTGGGCATGTAGCATTTGTTGATTCCAGCTCTAGCTTCGCCGAGATCGGAAGAGCGGGTCAG	IWGSC RefSeq v1.0 chromosome 6A only	100	49	0	0	1	49	73304444	73304396	7e-18	91.6
424		C10	D-1241800	26.588	GBS1.0-DArT	TGCAGCGCCAAATAGGGATTGCCATTCAATTCTCCTGGCAGCCCACTGAGAAAAAAACAAAAGAAGCAT	IWGSC RefSeq v1.0 chromosome 6A only	No blast hit
425		C10	D-3948689	26.698	GBS1.0-DArT	TGCAGCGCCTCGATGCCGAGATCGCAAGAGCGGTTCAGCAGGAATGCCGAGACCGATCTCGTATGCCGT	IWGSC RefSeq v1.0 chromosome 6A only	No blast hit
426		C10	D-1253122	26.856	GBS1.0-DArT	TGCAGAGGACGAAGCTCTGCTTGCTGGCTCCTGCGCTTCATCGCTCGGGGAGTCGGCCGAGATCGGAAG	IWGSC RefSeq v1.0 chromosome 6A only	100	59	0	0	1	59	71159899	71159957	2e-23	110
427		C10	D-1026376	26.933	GBS1.0-DArT	TGCAGCAGACGGTGCTGGCGATGTGCAGCCACGGTGCTGCATAGGCGAGATGGGGGAGACGCGGGAGGA	IWGSC RefSeq v1.0 chromosome 6A only	100	69	0	0	1	69	68523835	68523767	6e-29	128
428		C10	S-2362461	27.057	GBS1.0-SNP	TGCAGCGAGCCGAGTCGAAAAAGCTTGCCCATACCCCGCAAAAAAAAAAGCTTGCCCATGGGCCGAGAT	IWGSC RefSeq v1.0 chromosome 6A only	98.48	66	0	1	1	65	64175840	64175905	4e-25	115
429		C10	D-2373183	27.111	GBS1.0-DArT	TGCAGGCGAGCTCGACGAAGCTGATGGTGGTCGCTGCATCGAAGATTGCTAATGTCTGGTGCTTTGAAT	IWGSC RefSeq v1.0 chromosome 6A only	100	69	0	0	1	69	72488603	72488535	6e-29	128
430		C10	D-1252721	27.186	GBS1.0-DArT	TGCAGACCGCACCACTCCGTCGCCCGCGCTTCCCCTCTTCCCCGAGCTCCCCGAGATCGGAAGAGCGGT	IWGSC RefSeq v1.0 chromosome 6A only	98.25	57	0	1	1	56	74152181	74152237	4e-20	99
431		C10	D-1092061	27.289	GBS1.0-DArT	TGCAGCGCTTCCTGCCCAAATCCCCTCGCAACCCACGCCGCCGTCCATGCGCATCAACTCATCGCCGAG	IWGSC RefSeq v1.0 chromosome 6A only	98.51	67	1	0	1	67	63193107	63193173	3e-26	119
432		C10	D-4020536	27.289	GBS1.0-DArT	TGCAGCAGCCTGACGACGCCAGACGGCCGCCACTCTCCGAGATCGGAAGAGCGGTTCAGCAGGAATGCC	IWGSC RefSeq v1.0 chromosome 6A only	100	39	0	0	1	39	76976315	76976277	3e-12	73.1
433		C10	S-1005205	27.307	GBS1.0-SNP	TGCAGAGAAATTTCCACAGGTTTGCGTTGCGCGAGAGGAATTCAGGGAGCCGAGATCGGAAGAGCGGTT	IWGSC RefSeq v1.0 chromosome 6A only	98.08	52	1	0	1	52	66276410	66276359	7e-18	91.6
434		C10	D-1097411	27.307	GBS1.0-DArT	TGCAGCAGCGGTGAATGCTGGCGGCAACGACCAAGCCCTAGTTGGAGGAGGGCGGACGGAGGAGACACT	IWGSC RefSeq v1.0 chromosome 6A only	98.55	69	1	0	1	69	66423452	66423384	3e-27	122
435		C10	S-995991	27.307	GBS1.0-SNP	TGCAGCACACACCAGCAATTCAAATTTGCACACCAAACCGTGCCACTATCTTAGCACTGAAAGGAAAAT	IWGSC RefSeq v1.0 chromosome 6A only	100	69	0	0	1	69	67125308	67125240	6e-29	128
436		C10	D-3951134	27.307	GBS1.0-DArT	TGCAGAGACATTTCAACTTTGAGTCGGACCGAGATCAGAAGAGCGGTTCAGCAGGAATGCCGAGACCGA	IWGSC RefSeq v1.0 chromosome 6A only	No blast hit
437		C10	S-993608	27.307	GBS1.0-SNP	TGCAGCTCAATCAACATTTTATTTGTGGGGAAGTCAACGTTATTTAGCATCTCCGAGATCGGAAGAGCG	IWGSC RefSeq v1.0 chromosome 6A only	96.61	59	1	1	1	59	69639617	69639560	2e-19	97.1
438		C10	S-1097532	27.307	GBS1.0-SNP	TGCAGCAATCTGAAACAACTACGTACATTAGTACGTAGTACTATCTGCATCTATCAATTCTTGAGCCAC	IWGSC RefSeq v1.0 chromosome 6A only	98.55	69	1	0	1	69	74106831	74106763	3e-27	122
439		C10	D-1126827	27.307	GBS1.0-DArT	TGCAGGCTCGGACTCCTCGGAAGACTCGCCCCGTTGACGACCCGAACTACTGAATCGCCCTGCTGTCCT	IWGSC RefSeq v1.0 chromosome 6A only	100	69	0	0	1	69	78120176	78120108	6e-29	128
440		C10	D-3026247	27.307	GBS1.0-DArT	TGCAGCAATGATTCCCGCATATCCCTCCCATTATCACCCAACCGAGATCGGAAGAGCGGTTCAGCAGGA	IWGSC RefSeq v1.0 chromosome 6A only	100	44	0	0	1	44	82952140	82952097	4e-15	82.4
441		C10	D-1254224	27.347	GBS1.0-DArT	TGCAGCCTCGCGCGCTGAGTTCCCGAGCCCCCTCGTCCAGGAGCTCCATGAGGAGAGGAGCAACAACGC	IWGSC RefSeq v1.0 chromosome 6A only	100	69	0	0	1	69	70821314	70821246	6e-29	128
442		C10	S-993444	27.391	GBS1.0-SNP	TGCAGGGGAACATGATGCTCCGCTTTCTCTCGGACAGGGCCAAGTGGGAGGTCGCGGTCACCGCACCGT	IWGSC RefSeq v1.0 chromosome 6A only	100	69	0	0	1	69	64351256	64351188	6e-29	128
443		C10	D-3948556	27.434	GBS1.0-DArT	TGCAGCGCTTCCTGCCCAAATTCCCTCGCAACCCACGCCGCCGTCCATGCGCAACAACCCATCGCCGAG	IWGSC RefSeq v1.0 chromosome 6A only	97.01	67	2	0	1	67	63193107	63193173	2e-24	113
444		C10	S-978615	27.458	GBS1.0-SNP	TGCAGGTACTTCTGATTCGTCATCAATCAACAATCTCCTGGTACAGGAAGTCCGAGATCGGAAGAGCGG	IWGSC RefSeq v1.0 chromosome 6A only	100	54	0	0	1	54	60735922	60735975	1e-20	100
445		C10	D-3956745	27.458	GBS1.0-DArT	TGCAGCAGTGGACATGTTCCCTAGATGCTGGGCCGAGATCTGAAGAGCGGTTCAGCAGGAATGCCGAGA	IWGSC RefSeq v1.0 chromosome 6A only	100	35	0	0	1	35	60167754	60167788	4e-10	65.8
446		C10	S-1215142	27.49	GBS1.0-SNP	TGCAGGTGATGGCGCGCACGGCGAGCAGCATCTCGTCGGGGCTGGCGACCTCGGCGTCGGCCAGCCGCA	IWGSC RefSeq v1.0 chromosome 6A only	98.55	69	1	0	1	69	77889918	77889850	3e-27	122
447		C10	D-3936986	27.605	GBS1.0-DArT	TGCAGCAGCCTGACGACGCCGAAATCGGAAGAGCGGTTCAGCAGGAATGCCGAGACCGATCTCGTATGC	IWGSC RefSeq v1.0 chromosome 6A only	No blast hit
448		C10	S-1204823	27.684	GBS1.0-SNP	TGCAGCTCCCGTCGTCGTTGTCGCCATGGCCGCCGCTACAGCCTCTCGGACGTGAACCCAGCTGCATCT	IWGSC RefSeq v1.0 chromosome 6A only	100	69	0	0	1	69	60538243	60538175	6e-29	128
449		C10	Tdurum_contig32258_314	27.733	SNP 90K	TGCATACAGTACTTGTTCCAATGTTAGCATCGAAGGGTTTATCAAGAGCTTTAGTTCACAGCCTGAGCTTCCGCCACGGCCATGGGATCTGCTTCATCCGT	IWGSC RefSeq v1.0 chromosome 6A only	94.17	103	4	1	1	101	594733126	594733024	4e-37	156
450		C10	Tdurum_contig92441_354	27.733	SNP 90K	GAGCGTAATGCCGCCCACGGCGGCGTCGTGTGCGTGGAAGACATGGACGCAGAGGTGTTCAAGGCGTTGCTCCGTTTCACATACGCCGGCTTGTTGCCGGA	IWGSC RefSeq v1.0 chromosome 6A only	96.04	101	4	0	1	101	594529638	594529538	7e-40	165
451		C10	RAC875_c93959_96	27.756	SNP 90K	CTCATGCAGTGGTGGAGGCCGGACAGCGAGCTAAAGCTCAGCTGCAGGAAATTCACCTACCCCAGAGCATGAGATATCTATGTTATATTATACTCACTCTA	IWGSC RefSeq v1.0 chromosome 6A only	99.01	101	1	0	1	101	594959388	594959488	7e-45	182
452		C10	RFL_Contig5037_560	27.756	SNP 90K	GAATTCGGCGACGACTACCGGGTGTTCGTCAAGGACCTGTGCAAGGACCATGCCGGCTGGCCGCTCAACAACATGGAGAGCTCCTACAAGTTCATGGTGAA	IWGSC RefSeq v1.0 chromosome 6A only	100	81	0	0	21	101	594748629	594748709	2e-35	150
453		C10	D-1127951	27.793	GBS1.0-DArT	TGCAGCACCGACATGTCGCCAGGCGCTTCGTGCACGGACCCGACGAAGAAGGCGGCTTGCCAGAAGCCG	IWGSC RefSeq v1.0 chromosome 6A only	98.55	69	1	0	1	69	84060047	84060115	3e-27	122
454		C10	D-1096119	27.865	GBS1.0-DArT	TGCAGCGGCAAGACAGCGGAAGATAGGAGGAGGAGGAGGGGCGGCGGCGAGGCGACGGCTCACGTACCG	IWGSC RefSeq v1.0 chromosome 6A only	95.65	69	3	0	1	69	77889469	77889401	6e-24	111
455		C10	Excalibur_rep_c69981_75	28.023	SNP 90K	AGGCTTGGGCCAGTTGTTAGTGAAGGACAGTATGAGAAGATCAAGAAGTTTGTAGCGAATGCTAAAAGTGAAGGTGCCACCATTCTGACTGGGGGTGTCAG	IWGSC RefSeq v1.0 chromosome 6A only	98.65	74	1	0	28	101	595612733	595612806	7e-30	132
456		C10	BS00021965_51	28.023	SNP 90K	AGAACCTCAAGTGCAAGCACGCGTGATGGGCCGTGGCCTCTTCATCACGGAACCCACCTTATTAGCTGCTTCCTACTACAATGCAAGTATATCGATCTCGT	IWGSC RefSeq v1.0 chromosome 6A only	99.01	101	1	0	1	101	595563983	595564083	7e-45	182
457		C10	BS00099074_51	28.023	SNP 90K	CGAAGCCTCTGAGGGACCACGCAGCCCCCAATAGTTCAGATAAATTTTGTTTAGGAATGAGTTAGGAGTAGTCCCAACTTCCAGGACCGGCTGGATTTGGA	IWGSC RefSeq v1.0 chromosome 6A only	100	101	0	0	1	101	595627657	595627757	2e-46	187
458		C10	wsnp_Ra_c2270_4383252	28.023	SNP 90K	TCGCACTGCAAATCTGACCGTTGGTCCAAAAGCACCCAAATAGAGTCCACTCAACAGCTTTGTCAATGTCGACATCATCAAATACTACAATAGGACTTTTTCCACCAAGTTCCAATGTAACAGGCTTGACTGTAGGAGCTGCAGCAACCATAATCTTTTGACCGGTTGCATAGCTCCCGGTAAATGCAACCTTGTCGACGT	IWGSC RefSeq v1.0 chromosome 6A only	100	69	0	0	58	126	595610918	595610850	2e-28	128
459		C10	Kukri_rep_c70063_663	28.023	SNP 90K	GGGGCCTTCTCCTTTGCCAACTCAAAGGCATCTCGGACAAGCTTTGCCCCATCACCGATGAACATCTGGACTAGCTGCGGACCAGCAAGTTTCAGAAAGGT	IWGSC RefSeq v1.0 chromosome 6A only	100	36	0	0	66	101	595926013	595926048	2e-10	67.6
460		C10	S-3955024	28.031	GBS1.0-SNP	TGCAGCAGCGCACCCATGTGTGACTCGGCCGCGGATGCAGAGCTCCGAGATCGGAAGAGCGGTTCAGCA	IWGSC RefSeq v1.0 chromosome 6A only	97.87	47	1	0	1	47	83497679	83497725	4e-15	82.4
461		C10	S-1766699	28.052	GBS1.0-SNP	TGCAGGCGAGGCGTGACGCGTTGGTCGGAGGCCTCGTCGACGACCACAGACGAAGGCGGAGCAAGGCCG	IWGSC RefSeq v1.0 chromosome 6A only	100	69	0	0	1	69	93205646	93205714	6e-29	128
462		C10	D-1079101	28.052	GBS1.0-DArT	TGCAGGAGTTGCCTGGTCGCGGCAAATGCTAGTGGGGGAGAAGAAGTTTCTCCTGAATCAAATCCTACT	IWGSC RefSeq v1.0 chromosome 6A only	97.18	71	0	1	1	69	92853683	92853753	3e-26	119
463		C10	S-1208893	28.052	GBS1.0-SNP	TGCAGCCGCCCGAGCCCCTGTCTAGGAGCTCCTCGGACATCTGTGCCCCGTCGTCCGAGATCGGAAGAG	IWGSC RefSeq v1.0 chromosome 6A only	98.25	57	1	0	1	57	85855775	85855719	1e-20	100
464		C10	S-2281386	28.052	GBS1.0-SNP	TGCAGCGACCTACTAGCGCTGCTCTTGGTCGTCAGGCTAGACATCTTCGAACCAAAATCAACTGAATTC	IWGSC RefSeq v1.0 chromosome 6A only	100	69	0	0	1	69	91939561	91939493	6e-29	128
465		C10	S-1262274	28.052	GBS1.0-SNP	TGCAGCGTGTACCGCACCTCGCCCGTGACCGCCACCTCCAGCTCGAACTCCCCGAGATCGGAAGAGCGG	IWGSC RefSeq v1.0 chromosome 6A only	100	54	0	0	1	54	87496722	87496775	1e-20	100
466		C10	S-2311772	28.052	GBS1.0-SNP	TGCAGGCCGGCCACTCCATCACGCGGATTGACAGACTCAAAGATACAGCTAAACCAAGATCCGAGATCG	IWGSC RefSeq v1.0 chromosome 6A only	100	63	0	0	1	63	93764454	93764392	1e-25	117
467		C10	S-1030068	28.052	GBS1.0-SNP	TGCAGCAAGCGCCTCCACCGTCGCTGCCTCGCCGTCACCATGCCAGGAGCCTTGCGCGCCCGAGATCGG	IWGSC RefSeq v1.0 chromosome 6A only	100	62	0	0	1	62	87367352	87367413	4e-25	115
468		C10	D-1260682	28.091	GBS1.0-DArT	TGCAGCTTTTTCCCTCCCCCGCTCTCTCTCTCACCCACTTCTTCCCCACGCCTCTCCTCTCCGCCTGCT	IWGSC RefSeq v1.0 chromosome 6A only	No blast hit
469		C10	Tdurum_contig13068_208	28.129	SNP 90K	GTAGTACCAGTTGAAGAAGGAGCCCTTGGTCACCCGCTCCACCGGGTCAGTGGTGTCGAACTGGTCCGCCCCGAGGGCCGACGTGCACGGCTTGATGCCGC	IWGSC RefSeq v1.0 chromosome 6A only	98.02	101	2	0	1	101	595060096	595060196	3e-43	176
470		C10	Excalibur_c29639_65	28.129	SNP 90K	TCTTATAACACCATAATCCAGCATGCTCTTTCAATGGTTGCTACGGAGAGTGTTAGGATCCAGACAGCCATCAATGATGGCATACTCAATCTAGTTGACAA	IWGSC RefSeq v1.0 chromosome 6A only	98.48	66	1	0	36	101	595478153	595478218	2e-25	117
471		C10	S-1045618	28.154	GBS1.0-SNP	TGCAGTGGATGCGTGCGTGAGTAAGCTACTGCTAGTGCATGCGTGAAGTGTGCGTGCTAGCCGTCGGTG	IWGSC RefSeq v1.0 chromosome 6A only	100	69	0	0	1	69	88591434	88591366	6e-29	128
472		C10	D-1064123	28.251	GBS1.0-DArT	TGCAGTCTTGCTTTCATTTGAGCAAACCATATGCATTTCCTATTTGACGCACCGAAACGCCTACAGCCG	IWGSC RefSeq v1.0 chromosome 6A only	100	53	0	0	1	53	98245259	98245311	4e-20	99
473		C10	S-1290314	28.31	GBS1.0-SNP	TGCAGATGGATAGGCAGCAGCGAGGAGGAGATGGGGCGTTGAGGATACCGAGATCGGAAGAGCGGTTCA	IWGSC RefSeq v1.0 chromosome 6A only	98	50	1	0	1	50	98753506	98753555	9e-17	87.9
474		C10	D-1233740	28.383	GBS1.0-DArT	TGCAGGGCGAGCAGCCTAGCCTGGCCTTATTTCTACCCAATCAAAACATTGCCAGCTAACCCACTCCGT	IWGSC RefSeq v1.0 chromosome 6A only	100	69	0	0	1	69	86406163	86406095	6e-29	128
475		C10	S-1027447	28.433	GBS1.0-SNP	TGCAGCTTGCTGCGGGTGTCATTGAGGCAGCTCCAGCACTCGGCCTCCGTGAGGTCGGGCGTGCACTGC	IWGSC RefSeq v1.0 chromosome 6A only	98.55	69	1	0	1	69	84067186	84067254	3e-27	122
476		C10	S-1084117	28.501	GBS1.0-SNP	TGCAGCCTCGCCTTCGGCCGCGCGGTCCCAACCGAAGCCGCCGCTACCGTTCAGGTCGACCAGCGCCGA	IWGSC RefSeq v1.0 chromosome 6A only	98.53	68	1	0	1	68	85038117	85038184	9e-27	121
477		C10	D-3534377	28.689	GBS1.0-DArT	TGCAGTCGAGAGTAAGTTGACGACGTTGCATTAGATCTTTCCGAGATCGGAAGAGCGGTTCAGCAGGAA	IWGSC RefSeq v1.0 chromosome 6A only	100	43	0	0	1	43	91977687	91977729	2e-14	80.5
478		C10	D-1266645	28.9	GBS1.0-DArT	TGCAGATGGCGCTCGTGCAGCTCTGCTACCACTTTGACTGGTCTCTGCCGAGATCGGAAGAGCGGTTCA	IWGSC RefSeq v1.0 chromosome 6A only	98.11	53	0	1	1	52	84919072	84919124	7e-18	91.6
479		C10	D-3958615	29.046	GBS1.0-DArT	TGCAGATCAGGGCCGTATCTAGAAAATCAAAGGTCCGAGATCGGAAGAGCGGTTCAGCAGGAATGCCGA	IWGSC RefSeq v1.0 chromosome 6A only	No blast hit
480		C10	D-3943958	29.232	GBS1.0-DArT	TGCAGCAGCATCGGGTTCGGCTGCCCTTGTGCGCCCCCGAGATCGGAAGAGCGGTTCAGCAGGAATGCC	IWGSC RefSeq v1.0 chromosome 6A only	100	37	0	0	3	39	95352192	95352156	3e-11	69.4
481	6D-2	C11	S-2247101	7.357	GBS1.0-SNP	TGCAGCAGAGCAGTGCAGAGCACAGCAGAGAGGACGCCATTGCAGCCAGGGCAAGCACAAAGACAGCTC	IWGSC RefSeq v1.0 chromosome 6D only	100	69	0	0	1	69	89733538	89733606	4e-29	128
482		C11	D-1347162	8.398	GBS1.0-DArT	TGCAGTGGTGTTAGCTGGGCTGGCCCATTTATCTGTTTCAAACTGTAGCTTTTTTCTTCTGTTTTCGGA	IWGSC RefSeq v1.0 chromosome 6D only	100	69	0	0	1	69	89723576	89723644	4e-29	128
483		C11	D-1391103	8.704	GBS1.0-DArT	TGCAGAAGCTACTGCCCCAGCACTACCTGCTACGCCAGACAACCTCAACACCACTCGCCCGATAGCTCT	IWGSC RefSeq v1.0 chromosome 6D only	100	69	0	0	1	69	94664195	94664263	4e-29	128
484		C11	D-1200944	8.999	GBS1.0-DArT	TGCAGCTGAGCTGACGGAGCCTTTGCGGAGTGGCACAGGCATATATTCATGGCTTGTGCGCCGAGATCG	IWGSC RefSeq v1.0 chromosome 6D only	100	63	0	0	1	63	89733541	89733479	9e-26	117
485		C11	D-1128220	12.031	GBS1.0-DArT	TGCAGCCACAAGATCATGGGGCGTCGGCCGTGTTGTCAGAGGAGGACGCGGCCACTTGGGCGTGCTCTT	IWGSC RefSeq v1.0 chromosome 6D only	100	69	0	0	1	69	133290772	133290840	4e-29	128
486		C11	D-1246541	12.462	GBS1.0-DArT	TGCAGGACGACGGCGGCGGCGCAGCAGCTGGACCTCCCTACACGCCTGCCCGAGATCGGAAGAGCGGTT	IWGSC RefSeq v1.0 chromosome 6D only	100	52	0	0	1	52	133290775	133290724	1e-19	97.1
487		C11	D-1132926	12.789	GBS1.0-DArT	TGCAGTGGATAACTCGCCTCCCAGAAACCCAAACTCTGGCCCCGTGATGCTCGCCCACACGCGCCTCCC	IWGSC RefSeq v1.0 chromosome 6D only	100	69	0	0	1	69	259293498	259293430	4e-29	128
488		C11	S-1001843	12.789	GBS1.0-SNP	TGCAGAGAGATCCAAGTGCATGACCGATCTAATGGTTGCAGATCTCAAAAAATACTGCTACTGCCGCAC	IWGSC RefSeq v1.0 chromosome 6D only	98.55	69	1	0	1	69	241296336	241296268	2e-27	122
489		C11	D-1129747	13.143	GBS1.0-DArT	TGCAGCGTTTTCTTCTCTTCTACTTATTTGCTGTTACAGCAACATATTCTTCCTAGTCTACCGAGATCG	IWGSC RefSeq v1.0 chromosome 6D only	100	63	0	0	1	63	204504285	204504223	9e-26	117
490		C11	D-3950806	13.143	GBS1.0-DArT	TGCAGACGGTAGTGGTGACCACCAAATGGGAGACGTTCGACAACAGCCCCCCGAGATCGGAAGAGCGTT	IWGSC RefSeq v1.0 chromosome 6D only	100	53	0	0	1	53	229655699	229655751	3e-20	99
491		C11	D-3961451	13.143	GBS1.0-DArT	TGCAGACGGTAGTGGTGACCACCAAATGGGAGACGTTCGACAACAGCCCACCGAGATCGGAAGAGCGGT	IWGSC RefSeq v1.0 chromosome 6D only	98.11	53	1	0	1	53	229655699	229655751	2e-18	93.5
492		C11	D-2265140	13.512	GBS1.0-DArT	TGCAGAACGCCATGGCCATGGACCAAAGCTCCGCTGGTCCTTCGCTCGCGGCTGCCAGTCTTCCTACGG	IWGSC RefSeq v1.0 chromosome 6D only	100	67	0	0	1	67	205822877	205822943	6e-28	124
493		C11	D-3938792	16.944	GBS1.0-DArT	TGCAGTAGTGCCAAGAGGTGTTAGAAGACAGATGGCGCCACCAGCCGAGATCGGAAGAGCGGTTCAGCA	IWGSC RefSeq v1.0 chromosome 6D only	100	47	0	0	1	47	308592682	308592636	7e-17	87.9
494	7A-2	C12	S-1211213	36.546	GBS1.0-SNP	TGCAGAGGGCAAGCAGGGCGGGAGCTCGTCCAAGTGTGGCGACGACGACGAGGTGGACTTGTCTCTCCG	IWGSC RefSeq v1.0 chromosome 7A only	97.1	69	2	0	1	69	718286108	718286040	1e-25	117
495		C12	D-1140065	36.705	GBS1.0-DArT	TGCAGAGGTGGAGGTTCATTTTTCGGGGCTCTTGGTCGGCCTGACACGGGGACCGAGCAGCGATGGTCA	IWGSC RefSeq v1.0 chromosome 7A only	94.03	67	4	0	3	69	708350819	708350753	4e-21	102
496		C12	S-4329727	36.854	GBS1.0-SNP	TGCAGCAGCCCATGGAAGAGGCGACGGCGGCGGCCAAGCGGAGCCGAGATCGGAAGAGCGGTTCAGCAG	IWGSC RefSeq v1.0 chromosome 7A only	No blast hit
497		C12	D-2278200	37.025	GBS1.0-DArT	TGCAGGTATACGTGCAAATTGAGGTGCCGCTGATCGACCCGCCTCGTAGCCGTCGCCGTCGCCGTCGCC	IWGSC RefSeq v1.0 chromosome 7A only	100	69	0	0	1	69	719491691	719491623	7e-29	128
498		C12	D-2264277	37.235	GBS1.0-DArT	TGCAGCCTCTTCTGCCCCACGCCGTCGTTGGTCGACATCATCGTGAACAAGTACAACCTGCGCGCCGAC	IWGSC RefSeq v1.0 chromosome 7A only	98.41	63	1	0	1	63	710958795	710958733	7e-24	111
499		C12	D-1131425	37.332	GBS1.0-DArT	TGCAGTCAGCCACCTCCTAATTTTCTTATGTACTCTCCGCCTGTTCGTTCCGAGATCGGAAGAGCGGTT	IWGSC RefSeq v1.0 chromosome 7A only	No blast hit
500		C12	D-1238765	37.349	GBS1.0-DArT	TGCAGTGCAAGATGTGACATTGACATGTTGCCATCATCGCCAGAGATGCTTGAAAAGAAGAACCCTTTC	IWGSC RefSeq v1.0 chromosome 7A only	93.06	72	2	1	1	69	45981057	45980986	4e-21	102
501		C12	D-1117993	37.523	GBS1.0-DArT	TGCAGATGTCATCGTCCTACAAACAGCGTTGAGGTGCCCACAGAGATTGGTGAAGTGATTGAGCCCATG	IWGSC RefSeq v1.0 chromosome 7A only	No blast hit
502		C12	S-987549	37.681	GBS1.0-SNP	TGCAGCTCCCTAAACTCGTCGCTGCCGTAAATTGGCGAGAGGGGCCGTGGTTGCGCAATGGATATATCA	IWGSC RefSeq v1.0 chromosome 7A only	98.55	69	1	0	1	69	715338023	715337955	3e-27	122
503		C12	S-3021301	37.806	GBS1.0-SNP	TGCAGATTCATCGCCCAGTGATCAACCTCGATGGCTAACCGAGATCGGAAGAGCGGTTCAGCAGGAATG	IWGSC RefSeq v1.0 chromosome 7A only	100	41	0	0	1	41	717980712	717980672	2e-13	76.8
504		C12	D-1117215	37.896	GBS1.0-DArT	TGCAGTTGATCTGTACAAAATGGGTGCCATCGCAACCGCGTAGAAGGGTTGAGTCCGACGACCGAGATC	IWGSC RefSeq v1.0 chromosome 7A only	No blast hit
505		C12	D-2275206	37.974	GBS1.0-DArT	TGCAGTGTTCAATTTCTAGTACCTGGATCACCAAGCAGTACAATCGAACAACCTGGATCACCAAGCAGT	IWGSC RefSeq v1.0 chromosome 7A only	100	69	0	0	1	69	712981231	712981299	7e-29	128
506		C12	D-3384630	38.055	GBS1.0-DArT	TGCAGTCTGAGTAAAGTCTTGCCTTCTTGACAACCTCACCGAGATCGGAAGAGCGGTTCAGCAGGAATG	IWGSC RefSeq v1.0 chromosome 7A only	100	41	0	0	1	41	718351049	718351089	2e-13	76.8
507		C12	D-1696323	38.114	GBS1.0-DArT	TGCAGTCGTCGACCCTCAGGCCGAGTTCGCCGAGCTGCTTGCTGGCCGCCGCCAGTGCGTCGCATGCGG	IWGSC RefSeq v1.0 chromosome 7A only	100	69	0	0	1	69	707806991	707807059	7e-29	128
508		C12	D-3956065	38.181	GBS1.0-DArT	TGCAGGTCAGACGCCCGCTGGATCCGAGATCAGAAGAGCGGTTCAGCAGGAATGCCGAGACCGATCTCG	IWGSC RefSeq v1.0 chromosome 7A only	No blast hit
509		C12	D-1107991	38.248	GBS1.0-DArT	TGCAGACGCGCAACCAAAAACGAAATCGGTCATCTGGTGAGGCGAGCACGAGAGGAACATGGCCGAGAT	IWGSC RefSeq v1.0 chromosome 7A only	100	65	0	0	1	65	711583408	711583472	1e-26	121
510		C12	D-1229166	38.289	GBS1.0-DArT	TGCAGCATCTGCATGTCTTGCTAGCTACACGCTCGTATGCACACGACGTCTTCCGCCGAGATCGGAAGA	IWGSC RefSeq v1.0 chromosome 7A only	100	58	0	0	1	58	712669386	712669443	9e-23	108
511		C12	D-1196305	38.378	GBS1.0-DArT	TGCAGGTCGACGCGAAAGCCGAGTTCAACAAGCTCGGCCCCCGACGAACGGCTACAGGGGTGGAGGAGC	IWGSC RefSeq v1.0 chromosome 7A only	97.1	69	2	0	1	69	711824297	711824365	1e-25	117
512		C12	D-1116706	38.38	GBS1.0-DArT	TGCAGGATTTCACATCAACTGGTAGTACGTAGTAGCAAATACATGTGCCTAGATAATAAGACTGGAGGA	IWGSC RefSeq v1.0 chromosome 7A only	91.94	62	1	2	8	69	711405640	711405697	1e-15	84.2
513		C12	D-1094835	38.38	GBS1.0-DArT	TGCAGCAGCCAATGGAAGAGGCCGCGGTGGGGGGCAATCTGAGCAGGTTGGAGCACCAGCACGGCGCCG	IWGSC RefSeq v1.0 chromosome 7A only	No blast hit
514		C12	D-4019574	38.38	GBS1.0-DArT	TGCAGAGCAGGGAAGTTACACACGTAGTCGACCGCACGCCGTGTCGGAAGAGACAGACCGAGATCGGAA	IWGSC RefSeq v1.0 chromosome 7A only	No blast hit
515		C12	D-2306779	38.38	GBS1.0-DArT	TGCAGATCCTAGGTTCGATACTCGGCTACGCGCATTTTTTTAGCAGTACAGGTCCGCTGACGGTCGCCA	IWGSC RefSeq v1.0 chromosome 7A only	No blast hit
516		C12	D-1129884	38.396	GBS1.0-DArT	TGCAGTTCAGAATCAGGTGGAGAAGATCAGAAGAACAAGAGGCGGACGGATTGTCACTTGTAGGACGCT	IWGSC RefSeq v1.0 chromosome 7A only	No blast hit
517		C12	D-1234105	38.396	GBS1.0-DArT	TGCAGCAACAGATACGCTGGTACTACCATTTGAGCTACCGACTAAATATGTTTAAATTTCAACACAAAA	IWGSC RefSeq v1.0 chromosome 7A only	No blast hit
518		C12	D-2294672	38.396	GBS1.0-DArT	TGCAGTGCGCGCCATGCCTCGACTGCTTCCACCAGAGCGGCCCCGTCTTCGACCCGAGATCGGAAGAGC	IWGSC RefSeq v1.0 chromosome 7A only	No blast hit
519		C12	D-1112034	38.396	GBS1.0-DArT	TGCAGACGCGCAACCAAAAACGAAATCAGTCATCTGGTGAGGCCAGCACGAGAAGAACAAGGCCGAGAT	IWGSC RefSeq v1.0 chromosome 7A only	No blast hit
520		C12	D-3021783	38.44	GBS1.0-DArT	TGCAGACGTTGCACTTGGATATGAGTGCCATATTACCGAGATCGGAAGAGCGGTTCAGCAGGAATGCCG	IWGSC RefSeq v1.0 chromosome 7A only	No blast hit
521		C12	D-1097974	38.44	GBS1.0-DArT	TGCAGTAGCGGCGACGAAGGTTAGCACGCAAGTAGGCTTGTGACTTGTCGTCAGGCTCCGAGATCGGAA	IWGSC RefSeq v1.0 chromosome 7A only	No blast hit
522		C12	D-1165803	38.44	GBS1.0-DArT	TGCAGTCAGGGTTTGTTTTAGTTACCACGGCGAAGATAATCTCCTACAAGCCGCTGAGCAGCTGTTCAA	IWGSC RefSeq v1.0 chromosome 7A only	No blast hit
523		C12	D-4329459	38.44	GBS1.0-DArT	TGCAGCAGCGGCGATCGCGTCGCCTCTCGGAACCATCCGAGATCGGAAGAGCGGTTCAGCAGGAATGCC	IWGSC RefSeq v1.0 chromosome 7A only	No blast hit
524		C12	D-3957264	38.44	GBS1.0-DArT	TGCAGGCCTGAAAACCACACAGCATCTCTGAAACCCGAGATCGGAAGAGCGGTTCAGCAGGAATGCCGA	IWGSC RefSeq v1.0 chromosome 7A only	No blast hit
525		C12	D-3384833	38.44	GBS1.0-DArT	TGCAGCACACACGCACGCACTTATTAGTAACTAGGCCGAGATCGGAAGAGCGGTTCAGCAGGAATGCCG	IWGSC RefSeq v1.0 chromosome 7A only	No blast hit
526		C12	D-4019668	38.465	GBS1.0-DArT	TGCAGGGGAAGCAATGGAGATGGAAGGGTGAACGCCGAGCGCCCGAGATCGGAAGAGCGGTTCAGCAGG	IWGSC RefSeq v1.0 chromosome 7A only	91.23	57	0	3	1	54	712350975	712351029	3e-12	73.1
527		C12	D-2337665	38.508	GBS1.0-DArT	TGCAGCGAGTGCCTGGCCATCGCCGTCGACAGGATCGGAATCTGCGACGGCAGCCGACGCGCCGCCCTT	IWGSC RefSeq v1.0 chromosome 7A only	100	69	0	0	1	69	708121286	708121354	7e-29	128
528		C12	D-1227363	38.569	GBS1.0-DArT	TGCAGAACCGATAAGCTACCTTCAGGTACCGAATCTGGTCTCTCCTAACCCAACAGATCACGAGCTACC	IWGSC RefSeq v1.0 chromosome 7A only	No blast hit
529		C12	D-1237315	38.569	GBS1.0-DArT	TGCAGCATCATCTCCAAGCTACGGCACGGAGTGCTGCGACCAACCTAAGGTAGCCTGTTGAACTGCCTC	IWGSC RefSeq v1.0 chromosome 7A only	98.44	64	1	0	6	69	708601882	708601945	2e-24	113
530		C12	D-1228294	38.604	GBS1.0-DArT	TGCAGTTCTGAGACAGGAAGACGGAGCGGCAAGCATGCGGCTGCCTTATCAGCTAGTAGTACCCTTGTG	IWGSC RefSeq v1.0 chromosome 7A only	91.18	68	3	2	2	69	713261027	713260963	3e-17	89.8
531		C12	D-1129766	38.604	GBS1.0-DArT	TGCAGCAGGCCGATGGTGTAGGGAATGAGCACGGTGAAGAGCGTGTACACCGTCCAGACGAAGACCCGA	IWGSC RefSeq v1.0 chromosome 7A only	No blast hit
532		C12	D-1119317	38.659	GBS1.0-DArT	TGCAGAACCGAGCCATAACTCCGTGCAATAGTAATGGTGTACAACCAACCGAGATCGGAAGAGCGGTTC	IWGSC RefSeq v1.0 chromosome 7A only	96.49	57	0	2	1	56	717452306	717452361	2e-18	93.5
533		C12	D-1127555	38.694	GBS1.0-DArT	TGCAGTAATGCTGCATGCATGCATGTCATGCAGTAAAGTTTCGGCGAATCTCCTCGGAAGGCTGGCCGA	IWGSC RefSeq v1.0 chromosome 7A only	93.44	61	3	1	9	68	714573197	714573137	3e-17	89.8
534		C12	D-2296746	38.694	GBS1.0-DArT	TGCAGCAGCTTCCTGCGGCCCTCGCGCCTCCCTGCGGCCTCGCACATGCCTCGACTGGGCCGAGATCGG	IWGSC RefSeq v1.0 chromosome 7A only	No blast hit
535		C12	S-3024648	38.694	GBS1.0-SNP	TGCAGCTCCCTCATTGGTGTGGACTTCGCGGTGGTTTATAGCCTCCGAGATCGGAAGAGCGGTTCAGCA	IWGSC RefSeq v1.0 chromosome 7A only	100	47	0	0	1	47	715784953	715784907	1e-16	87.9
536		C12	S-990968	38.694	GBS1.0-SNP	TGCAGGGGTTAATACCACGTGTGTACAAAACTAGCTAGGGCCTCAATCCCGAGATCGGAAGAGCGGTTC	IWGSC RefSeq v1.0 chromosome 7A only	98.04	51	1	0	1	51	718204746	718204696	3e-17	89.8
537		C12	D-2348304	38.694	GBS1.0-DArT	TGCAGGTATACGTGCAAATTGAGATGCCGTTGATCGACCCGCCTCGTAGCCGTCGCCGTCGCCGAGATC	IWGSC RefSeq v1.0 chromosome 7A only	96.88	64	2	0	1	64	719491691	719491628	9e-23	108
538		C12	D-991080	38.785	GBS1.0-DArT	TGCAGCTGTGGATTAAATCTTCTGTCCACATATCAAGGTGCAGATTTTACCCAAATATCTATTCATACT	IWGSC RefSeq v1.0 chromosome 7A only	No blast hit
539		C12	D-2283799	38.849	GBS1.0-DArT	TGCAGGTTGACGGAGGCCGCCGTATTGAAGGTACTCGACCGACAGTGCGTGTGGGCGGCGAGGAAGACC	IWGSC RefSeq v1.0 chromosome 7A only	100	69	0	0	1	69	711324307	711324239	7e-29	128
540		C12	D-987692	38.889	GBS1.0-DArT	TGCAGAGGAAATTATTTCATGGTGGGAAATCGGTTCAACATGAACATGGACATCAAGGAAGCGTTCCGA	IWGSC RefSeq v1.0 chromosome 7A only	98.53	68	1	0	1	68	712051261	712051194	1e-26	121
541		C12	D-1200655	38.889	GBS1.0-DArT	TGCAGGTGCAGGGGGTAGCTCACCTTGTAGCAGTGTGTTTAGCCCATCAAGCTGGGTAACAGCCGAGAT	IWGSC RefSeq v1.0 chromosome 7A only	100	65	0	0	1	65	711790224	711790288	1e-26	121
542		C12	D-1317552	38.907	GBS1.0-DArT	TGCAGGAGGTTGTTGGCGAGCCCCACGGTGATGAGCCCCGCGCTGCACCCCACGCCGCGATCGGAAGAG	IWGSC RefSeq v1.0 chromosome 7A only	100	57	0	0	1	57	710958650	710958706	3e-22	106
543		C12	D-3575400	38.907	GBS1.0-DArT	TGCAGTCCGCTTTGTGAGGACGACGCTGTCGGGGACTGCCCATGGTCGAGTTCCACGGCTCAGCTCGCA	IWGSC RefSeq v1.0 chromosome 7A only	100	69	0	0	1	69	711529496	711529428	7e-29	128
544		C12	D-1127362	38.942	GBS1.0-DArT	TGCAGAAATTAGCCTCAAAAGCAGGCAAAGCAGATCAAACAAATACTAAAATATGCACACAAAATAAGT	IWGSC RefSeq v1.0 chromosome 7A only	100	69	0	0	1	69	709989869	709989937	7e-29	128
545		C12	S-985572	39.041	GBS1.0-SNP	TGCAGTTGAGCATGGATACATGGTCGTGTCCGATCAAGGGAAGGTGGTCGCCAAAGTGAAAAGGTCACC	IWGSC RefSeq v1.0 chromosome 7A only	98.55	69	1	0	1	69	720347008	720347076	3e-27	122
546		C12	D-1126223	39.081	GBS1.0-DArT	TGCAGGCTTGCAGGGAGCGTCTTCAGAGCAGAACAGTGTTCAATGCGAAGATGTTGGAGAGATGAGTAT	IWGSC RefSeq v1.0 chromosome 7A only	98.55	69	1	0	1	69	713008363	713008431	3e-27	122
547		C12	D-1284389	39.152	GBS1.0-DArT	TGCAGATCGAGTGCTATAGCACCACCACACACATTAACTTGCTGCCTCATCCTAGGGAACCGATTGGAG	IWGSC RefSeq v1.0 chromosome 7A only	100	69	0	0	1	69	713322691	713322759	7e-29	128
548		C12	D-3938090	39.152	GBS1.0-DArT	TGCAGGGCCCTGGAATCCCTACCGAGATCGGAAAAGCGGTTCAGCAGGAATGCCGAGACCGATCTCGTA	IWGSC RefSeq v1.0 chromosome 7A only	No blast hit
549		C12	D-1139140	39.18	GBS1.0-DArT	TGCAGAACCGAGCCATAACTCCGTGCAATAGTAATGGTGTACAAACCAACCGAGATCGGAAGAGCGGTT	IWGSC RefSeq v1.0 chromosome 7A only	98.25	57	0	1	1	57	717452306	717452361	5e-20	99
550		C12	D-1104523	39.18	GBS1.0-DArT	TGCAGCCGTGAGCAAGACGCATATGTGAGAACTCATGCTATTGTAAGGGTGGCCTGATGGCTCCGAGAG	IWGSC RefSeq v1.0 chromosome 7A only	100	69	0	0	1	69	717463561	717463629	7e-29	128
551		C12	D-3935561	39.222	GBS1.0-DArT	TGCAGTCTACGATGGTGACGCTCCTGAGGCTGGTGAGCCCCATCGCCGAGATCGGAAGAGCGGTTCAGC	IWGSC RefSeq v1.0 chromosome 7A only	97.92	48	1	0	1	48	715925370	715925417	1e-15	84.2
552		C12	D-1043460	39.222	GBS1.0-DArT	TGCAGTAATGCTGCATGCATGCATGTCATGCAGTAAAGTTTGGGTGACATGCATTCATGCATGGCGAAT	IWGSC RefSeq v1.0 chromosome 7A only	100	32	0	0	9	40	714573197	714573166	2e-08	60.2
553		C12	D-3028918	39.263	GBS1.0-DArT	TGCAGCAGCGCCACCAGGTAGAAGACTTCGCCGTCCGAGATCGGAAGAGCGGTTCAGCAGGAATGCCGA	IWGSC RefSeq v1.0 chromosome 7A only	No blast hit
554		C12	D-1205310	39.29	GBS1.0-DArT	TGCAGAAGCCCCTCCATATCCTTCTCCGCGTTGAAGATCTGGGACACAGACACTTGTGCTTGGCGTTGA	IWGSC RefSeq v1.0 chromosome 7A only	100	69	0	0	1	69	716233810	716233742	7e-29	128
555		C12	S-1010193	39.29	GBS1.0-SNP	TGCAGATGAAGCTCGTCTCGTCTGGCGGTGGGGCGGCTTTCGCCGACGTCCCCGAGATCGGAAGAGCGG	IWGSC RefSeq v1.0 chromosome 7A only	100	54	0	0	1	54	714340795	714340848	1e-20	100
556		C12	D-1166099	39.29	GBS1.0-DArT	TGCAGCAAACATGGAGCAGTTGTAGCAGTGGACGCGGGACAAGCATCCGAGATCGGAAGAGCGGGTCAG	IWGSC RefSeq v1.0 chromosome 7A only	No blast hit
557		C12	D-3945300	39.29	GBS1.0-DArT	TGCAGCCCAGTTCTTCCCCAACCCCGATGGAACGACGGCCGAGATCGGAAGAGCGGTTCAGCAGGAATG	IWGSC RefSeq v1.0 chromosome 7A only	No blast hit
558		C12	D-3951650	39.29	GBS1.0-DArT	TGCAGCTTGCAGGTCACCATGGCAGACACTGCGCCCGAGATCGGAAGAGCGGTTCAGCAGGAATGCCGA	IWGSC RefSeq v1.0 chromosome 7A only	No blast hit
559		C12	D-1093171	39.29	GBS1.0-DArT	TGCAGGCGCTGGATTCCACAAGCCCGCACGGCGAGACCGTGAGGGGGGTTGCCGCCAACATAGTGGCCC	IWGSC RefSeq v1.0 chromosome 7A only	100	69	0	0	1	69	713856663	713856595	7e-29	128
560		C12	S-3959513	39.29	GBS1.0-SNP	TGCAGGTTACAAGGACGTGGAGACAGAGGGCCACGGCGGGAGCCCCGAGATCGGAAGAGCGGTTCAGCA	IWGSC RefSeq v1.0 chromosome 7A only	100	47	0	0	1	47	714662321	714662367	1e-16	87.9
561		C12	D-1233998	39.343	GBS1.0-DArT	TGCAGATGCCACAACGATCCAATTAGCAACAGCTTAACTGTCAGCTGATGCCTTGGGAGAACATATTGA	IWGSC RefSeq v1.0 chromosome 7A only	100	69	0	0	1	69	719575839	719575907	7e-29	128
562		C12	D-1119401	39.343	GBS1.0-DArT	TGCAGGCAGCGGTGGGAGAAGATTTCCCTTCCAAAAGAAGGGCAAAGGGTCATTGCAAAGTAGATGGGA	IWGSC RefSeq v1.0 chromosome 7A only	No blast hit
563		C12	D-2276234	39.346	GBS1.0-DArT	TGCAGACCCCTGCTATTAGAGTTGTGCTTGAATACTTAGTCGACTTTCAGTTGTAAAGCCATGATTTGG	IWGSC RefSeq v1.0 chromosome 7A only	No blast hit
564		C12	D-3028085	39.371	GBS1.0-DArT	TGCAGTCCTACGCGACCGTGGTGCAGGGCGGCAGCTCACCCGAGATCGGAAGAGCGGTTCAGCAGGAAT	IWGSC RefSeq v1.0 chromosome 7A only	100	42	0	0	1	42	719723804	719723845	7e-14	78.7
565		C12	D-1255324	39.394	GBS1.0-DArT	TGCAGGGATCGTCTACCCACCTGGACAACAGCGGCGCGGACAGGAGCTCCTGACCCGAGATCGGAAGAG	IWGSC RefSeq v1.0 chromosome 7A only	98.44	64	0	1	1	64	717262711	717262649	7e-24	111
566		C12	D-2259254	39.418	GBS1.0-DArT	TGCAGTGCAGTTCTTCTGCACTTTCTGCCTCACACACATGATTAAACAAGACATGACAGACCTAGCTAG	IWGSC RefSeq v1.0 chromosome 7A only	No blast hit
567		C12	D-3940338	39.418	GBS1.0-DArT	TGCAGTCCGTACGTGAATATGGTCCGCACATCGAGCTCTGGCCGAGATCGGAAGAGCGGTTCAGCAGGA	IWGSC RefSeq v1.0 chromosome 7A only	100	44	0	0	1	44	718992613	718992656	5e-15	82.4
568		C12	D-1310136	39.418	GBS1.0-DArT	TGCAGGTGTTAATACCACGTGTGCAAAACTAGCTAGGGCCTCAACCCCGAGATCGGAAGAGCGGGTCAG	IWGSC RefSeq v1.0 chromosome 7A only	100	49	0	0	1	49	718311253	718311205	9e-18	91.6
569		C12	D-3020887	39.418	GBS1.0-DArT	TGCAGAATCAGCAAAAACATGTACGTCTTGTGCAGCCACGCATGCTGTCTCAATTGGAGGCCGTCCAAT	IWGSC RefSeq v1.0 chromosome 7A only	100	69	0	0	1	69	717901315	717901247	7e-29	128
570		C12	S-2262363	39.418	GBS1.0-SNP	TGCAGCTGAAAAGTTCTTTGTCGATTGATTGATCGTCTGCACAACTGCCTGACTGTCGAGCTCGACGTG	IWGSC RefSeq v1.0 chromosome 7A only	100	69	0	0	1	69	718355552	718355484	7e-29	128
571		C12	D-3947959	39.46	GBS1.0-DArT	TGCAGATCGACTGCAACGGCGAGGGCGCGCTCTTCGTCGCCGCCAGGGCGCCGAGATCGGAAGAGCGGT	IWGSC RefSeq v1.0 chromosome 7A only	98.11	53	1	0	1	53	714677647	714677595	2e-18	93.5
572		C12	S-3022765	39.46	GBS1.0-SNP	TGCAGCCACCATCACTCTGCATGCATGCTACCACGGCCGAGATCGGAAGAGCGGTTCAGCAGGAATGCC	IWGSC RefSeq v1.0 chromosome 7A only	100	39	0	0	1	39	714349763	714349725	3e-12	73.1
573		C12	D-1124263	39.48	GBS1.0-DArT	TGCAGGAACGGATTGGAACGCAGCGGAAACTCTTGACGACTTGATTTGACGGCCACGCTGTGAAGTTTG	IWGSC RefSeq v1.0 chromosome 7A only	100	69	0	0	1	69	712982157	712982089	7e-29	128
574		C12	D-3020797	39.509	GBS1.0-DArT	TGCAGCCTTTTTCAGCAGCTGAGACCGTCATAGTATGCCCGAGATCGGAAGAGCGGTTCAGCAGGAATG	IWGSC RefSeq v1.0 chromosome 7A only	100	41	0	0	1	41	718149530	718149490	2e-13	76.8
575		C12	D-3029218	39.572	GBS1.0-DArT	TGCAGAGAACAGGTGCGCTGGTCGGAGTCAGCTGATGATCTCCGCCGAGATCGGAAGAGCGGTTCAGCA	IWGSC RefSeq v1.0 chromosome 7A only	100	47	0	0	1	47	710959153	710959199	1e-16	87.9
576		C12	D-1083493	39.572	GBS1.0-DArT	TGCAGAAGCGAACGTAGCCACCAGTGGCTTCTTCTCCTAGTGCCCAGCCTGTTGCTTTCGCGCCACCCG	IWGSC RefSeq v1.0 chromosome 7A only	100	69	0	0	1	69	709961747	709961815	7e-29	128
577		C12	D-1119490	39.592	GBS1.0-DArT	TGCAGGCTATGGCGCGCCGTCCCCTCTTTCCGCAGGCTCCACGCCAAGGCCACCCACGTTGTCTCCGAG	IWGSC RefSeq v1.0 chromosome 7A only	100	67	0	0	1	67	708497082	708497148	8e-28	124
578		C12	D-3948065	39.601	GBS1.0-DArT	TGCAGATACCATGTGAGTGAAGGTGACAAGGCCGAAATCGGAAGAGCGGTTCAGCAGGAATGCCGAGAC	IWGSC RefSeq v1.0 chromosome 7A only	100	34	0	0	1	34	708367028	708366995	2e-09	63.9
579		C12	D-3944918	39.656	GBS1.0-DArT	TGCAGTCTATGATGGTGACGGTCCTGAGGCTGGAGAGCCTCATCGCCGAGATCGGAAGAGCGGTTCAGC	IWGSC RefSeq v1.0 chromosome 7A only	97.92	48	1	0	1	48	715784950	715784997	1e-15	84.2
580		C12	D-3960526	39.656	GBS1.0-DArT	TGCAGTCTATGATGGTGACGGTCCTGAGGCTGGAGAGCCCCATCACCGAGATCGGAAGAGCGGTTCAGC	IWGSC RefSeq v1.0 chromosome 7A only	97.92	48	1	0	1	48	715784950	715784997	1e-15	84.2
581		C12	D-1240392	39.671	GBS1.0-DArT	TGCAGCTATTGCTGACGGAGAAGGTCATGGTGACGGCAACGCGCCCGAATCATGGACGACCTTGAACTC	IWGSC RefSeq v1.0 chromosome 7A only	100	69	0	0	1	69	715785980	715785912	7e-29	128
582		C12	D-1060778	39.671	GBS1.0-DArT	TGCAGAAGCAAAGGACGTAGTACGGTCAATACATTATGTGGACGTACTGCATAATCAACCGAGATCGGA	IWGSC RefSeq v1.0 chromosome 7A only	95.65	69	1	2	1	69	714349760	714349826	2e-23	110
583		C12	D-1095415	39.722	GBS1.0-DArT	TGCAGCGGTCGGTGGCGGCTCTCGCAGATGCGTTGCAGCGCTCGCCGACGGCTCCGAGATCGGAAGAGC	IWGSC RefSeq v1.0 chromosome 7A only	100	56	0	0	1	56	709143048	709142993	1e-21	104
584		C12	D-2367485	39.722	GBS1.0-DArT	TGCAGTTTCTGAAACTCTGTCACAGTCGAACCTGCTCTGTCTGACGAGAGGAGCTCGTCGCGACACCGA	IWGSC RefSeq v1.0 chromosome 7A only	98.55	69	1	0	1	69	708876908	708876840	3e-27	122
585		C12	D-1173056	39.79	GBS1.0-DArT	TGCAGAAGAGACCGAAAAAGCAAAAATAATTGACATTTTTTGACGGGCCGGGAAACCTTGAGTTGAGCC	IWGSC RefSeq v1.0 chromosome 7A only	No blast hit
586		C12	D-2366929	39.849	GBS1.0-DArT	TGCAGATCCGCGGCGTCGAGGCCGACGAGGACGAGGTTGAGGCGAGTTCCAGGGCGACGGACCGCCCGA	IWGSC RefSeq v1.0 chromosome 7A only	87.34	79	0	1	1	69	708664440	708664518	5e-15	82.4
587		C12	S-1084130	39.849	GBS1.0-SNP	TGCAGAACCACGTTCATCTTTACCTCTCCCATTGCTGGCGGAATCCATGCCATATTGTGCTTCGTCGCC	IWGSC RefSeq v1.0 chromosome 7A only	100	69	0	0	1	69	709845432	709845500	7e-29	128
588		C12	D-1201016	39.849	GBS1.0-DArT	TGCAGATGCGTACACAGCTATCACTTTCAGGCGGACAATTTTGTGGGCGAAGTCCACCGAGATCGGAAG	IWGSC RefSeq v1.0 chromosome 7A only	96.83	63	1	1	1	63	709027731	709027792	1e-21	104
589		C12	D-1252735	39.918	GBS1.0-DArT	TGCAGCAGCAGCAGCTCCCGTCTTGGCCACCACCGCCGCGGACCTGTACGGCGATCTATTCCACAGGCC	IWGSC RefSeq v1.0 chromosome 7A only	100	65	0	0	2	66	709858930	709858866	1e-26	121
590		C12	D-3934524	40.009	GBS1.0-DArT	TGCAGCTTGCAGGTCACCATGGCAGACACTGCGTCCGAGATCGGAAGAGCGGTTCAGCAGGAATGCCGG	IWGSC RefSeq v1.0 chromosome 7A only	No blast hit
591		C12	D-1129868	40.051	GBS1.0-DArT	TGCAGAGAGAGAGAGAGAGAAAGAGAGAGAGAGAGAGAGAGAGACCTTTTTGTTGGGCTAACAGGTCGG	IWGSC RefSeq v1.0 chromosome 7A only	No blast hit
592		C12	D-3571348	40.149	GBS1.0-DArT	TGCAGGTGGTGTCATGGCGCACAAGGACGGCAGCAGCTGCCCAGATCGGAAGAGCGGTTCAGCAGGAAT	IWGSC RefSeq v1.0 chromosome 7A only	97.56	41	1	0	1	41	718517753	718517713	1e-11	71.3
593		C12	D-1230781	40.201	GBS1.0-DArT	TGCAGGAGAGAGACGACCGAGTCTGCGTGGAGTCTGCGTGCAATCCTGTGCGTCGGAGGACAGCTAATC	IWGSC RefSeq v1.0 chromosome 7A only	100	69	0	0	1	69	712790257	712790325	7e-29	128
594		C12	D-4329449	40.279	GBS1.0-DArT	TGCAGTTTCTGAAACTCTGTCACGGTCGAACCTGCTCTGCTCTGCTCTGTCTGACGAGAGGGGCTCGTC	IWGSC RefSeq v1.0 chromosome 7A only	97.44	39	1	0	1	39	708876908	708876870	1e-10	67.6
595		C12	D-1113798	40.375	GBS1.0-DArT	TGCAGAGAGAGAGAGAAACAGAGAGAGGAGAGAGAGGAGACAAATTAGCAAGCCGAGATCGGAAGAGCG	IWGSC RefSeq v1.0 chromosome 7A only	No blast hit
596		C12	D-1120120	40.375	GBS1.0-DArT	TGCAGCCAGGACCAACTCCAGCATATCAAGCATCCCAACAGTACAACACTAACCGAGATCGGAAGAGCG	IWGSC RefSeq v1.0 chromosome 7A only	96.36	55	2	0	1	55	720283024	720282970	9e-18	91.6
597		C12	D-1249601	40.497	GBS1.0-DArT	TGCAGTTAGTTTATTCCTAAACTGGGCCGTCATCTTCGGCCCACCAGACCAGCTAGGGCGCCCTAAAAG	IWGSC RefSeq v1.0 chromosome 7A only	95.71	70	2	1	1	69	713138044	713137975	7e-24	111
598		C12	D-1229082	40.573	GBS1.0-DArT	TGCAGACCTTCTGCACCGTCTACGACTGCAAGCGCTGGTTCGGCGGCCGCATAGCGCAGCTAACGGCCG	IWGSC RefSeq v1.0 chromosome 7A only	No blast hit
